# Supplementary material for: Comparative Analysis of Fruit Metabolome Using Widely Targeted Metabolomics Reveals Nutritional Characteristics of Different Rosa roxburghii Genotypes
Source: Foods. 2022 Mar 17;11(6):850. doi: 10.3390/foods11060850 (PMC8948692; doi:10.3390/foods11060850)
Supplement: Supplementary file 1 [file foods-11-00850-s001.zip]

Archive with 5 entries (5 files):
- figure s1.tif
- figure s2.tif
- figure s3.tif
- figure s4.tif
- Supplementary Tables.xlsb.xlsx
