# Supplementary material for: Comparative Analysis of Fruit Metabolome Using Widely Targeted Metabolomics Reveals Nutritional Characteristics of Different Rosa roxburghii Genotypes
Source: Foods. 2022 Mar 17;11(6):850. doi: 10.3390/foods11060850 (PMC8948692; doi:10.3390/foods11060850)
Supplement: Supplementary file 1 [file foods-11-00850-s001.zip › Supplementary Tables.xlsb.xlsx]

## Sheet: Table S1
Table S1. All metabolites of 6 R. roxburghii genotypes were identified.
Index	Formula	Ionization model	Compounds	Class I	Rr-3-1	Rr-3-2	Rr-3-3	Rr-f-1	Rr-f-2	Rr-f-3	Rr-4-1	Rr-4-2	Rr-4-3	Rr-7-1	Rr-7-2	Rr-7-3	Rr-5-1	Rr-5-2	Rr-5-3	Rr-1-1	Rr-1-2	Rr-1-3	mix01	mix02	mix03	kegg_map
Lmgn000188	C3H6O3	[M-H]-	D-Lactic Acid	Organic acids	22276	27716	26405	46077	44790	60863	33443	27368	35376	37988	48247	43202	27732	34354	28600	20524	32102	27122	25061	45332	37738	ko00620,ko01100
Lmqp000873	C4H4O3	[M+H]+	Succinic anhydride	Organic acids	625230	635410	587940	1441100	1384800	1468000	1098300	1159400	1061800	726150	738600	735880	1538100	1193200	1413600	743290	718020	775060	945840	985390	886740	--
mws4052	C4H7NO2	[M+H]+	1-Aminocyclopropane-1-carboxylic acid	Organic acids	6193800	6045200	5874000	8051600	7795900	7323800	6594000	7611700	6259600	4833200	4682100	5197900	6993900	6707900	7261000	5171800	5388000	5212400	6156600	6486300	4448300	ko00270,ko01100,ko01110
Lmgn000219	C4H6O3	[M-H]-	Succinic semialdehyde	Organic acids	34819	40641	32680	54815	63038	45116	34133	40718	39858	39255	51527	48135	41928	34267	37166	37116	40523	31606	52613	33124	49887	ko00250,ko00350,ko00650,ko00750,ko00760,ko01100,ko01200
pme3011	C4H9NO2	[M+H]+	γ-Aminobutyric acid	Organic acids	2140100	1976100	2189100	2549700	2564200	2740900	2225400	1801100	2058300	524540	588090	434980	2032900	2253800	2213700	2108100	2363400	2318000	1988000	2156900	1333600	ko00250,ko00330,ko00410,ko00650,ko00760,ko01100
pme3017	C4H9NO2	[M+H]+	2-Aminoisobutyric acid	Amino acids and derivatives	1186700	1210500	1099200	1597800	1828800	1721900	1618900	1404100	1364600	921630	961150	926920	995040	1052600	1091700	1854500	1743600	1877500	1249600	1498000	895420	--
pme3033	C4H9NO2	[M+H]+	N,N-Dimethylglycine	Amino acids and derivatives	1292300	1255000	1249300	1453000	1430300	1567900	1266800	1092300	1082500	319100	346960	322590	1211400	1249800	1258800	1270200	1321700	1332000	1155300	1162900	781840	ko00260,ko01100
mws0574	C4H8O3	[M-H]-	2-Hydroxyisobutyric acid	Organic acids	33765	32639	38196	13725	18150	16456	39427	36547	32807	11302	10433	8547.6	18233	21419	17040	41856	41082	41971	20805	25320	18289	--
mws0206	C4H8O3	[M-H]-	2-Hydroxybutyric Acid	Organic acids	32082	27892	34996	9628.7	11286	10643	36949	29475	25954	7548.8	8632.6	7309.3	19607	19785	18392	29456	41573	37560	18109	21580	24536	ko00640
mws0576	C4H8O3	[M-H]-	3-Hydroxybutyric acid	Organic acids	594890	599500	509920	1670400	1697500	1696500	1084900	990760	962580	1043500	924720	996830	539880	518880	536420	790510	658900	688690	726320	934130	893580	ko00072,ko00650,ko01100
pme1975	C3H4O4	[M-H]-	Malonic acid	Organic acids	570400	607220	529210	1629300	1783500	1795600	1155100	1071000	995760	1164700	1013800	1116900	555580	508900	551130	762980	807880	743660	792310	996760	884880	ko00061,ko00240,ko00410,ko01100,ko01212
pme0010	C3H7NO3	[M+H]+	L-Serine	Amino acids and derivatives	71295	82675	76225	49544	36125	58316	74709	58979	53747	32161	46416	30253	33907	46738	39385	53991	101390	98590	45392	59067	25587	ko00260,ko00261,ko00270,ko00460,ko00600,ko00630,ko00920,ko00970,ko01100,ko01110,ko01200,ko01230,ko02010
mws0255	C4H5N3O	[M+H]+	Cytosine	Nucleotides and derivatives	142020	187640	202840	98069	109380	130280	202290	206040	182180	84140	103280	97238	180140	173140	160390	230580	231700	249690	174110	175680	100640	ko00240,ko01100
pme2122	C5H9N3	[M+H]+	Histamine	Amino acids and derivatives	99584	136910	122970	77254	95370	83250	173530	149270	173200	84869	74303	84047	119310	122070	119740	125440	175390	174980	130500	119760	112200	ko00340,ko01100,ko01110
mws0177	C5H4O3	[M-H]-	2-Furoic acid	Organic acids	22613	22718	33630	22892	37897	35432	101060	107040	96281	29079	36918	62006	59752	80815	89322	28271	39900	37643	31166	67815	69430	ko01100
pme0257	C4H4N2O2	[M-H]-	Uracil	Nucleotides and derivatives	201840	172710	239850	171920	162100	172220	202490	135810	160580	222880	226290	195120	159350	198250	173410	213280	209850	212310	141070	193260	172560	ko00240,ko00410,ko00770,ko01100
pme0006	C5H9NO2	[M+H]+	L-Proline	Amino acids and derivatives	868440	856290	934640	718500	704050	707140	792600	676940	705820	174450	168370	156970	972220	977870	1056200	815590	815450	734000	803210	822510	685680	ko00330,ko00332,ko00970,ko01100,ko01110,ko01230,ko02010
mws0376	C4H4O4	[M-H]-	Fumaric acid	Organic acids	1000300	1091100	985240	667860	575540	627420	1190100	1354800	1170900	662350	703100	821100	881250	820680	883990	868150	861310	845200	961410	943300	1038300	ko00020,ko00190,ko00220,ko00250,ko00350,ko00360,ko00620,ko00650,ko00760,ko01100,ko01110,ko01200
mws0823	C5H8O3	[M-H]-	3-Methyl-2-Oxobutanoic acid	Organic acids	22503	31271	32049	35865	37812	40572	73876	55588	44375	23204	28545	26070	60344	53905	53815	26648	24986	24221	34263	28635	51003	ko00280,ko00290,ko00770,ko00966,ko01100,ko01110,ko01210,ko01230
pme0275	C5H8O3	[M]-	4-Oxopentanoic Acid	Organic acids	9	9	9	5627.7	7662.6	6421.1	8381.5	7626.1	7328	6316.8	3945.4	9	5721.1	11554	10013	3137.3	5427.4	3886	6656.7	8667.3	8072.3	--
pmb1096	C8H7N	[M+H]+	Indole	Alkaloids	32065	33113	28371	26744	29495	25874	18026	18563	17634	23507	27302	20347	30596	21512	22283	32674	37726	31310	23672	30248	21149	ko00380,ko00400,ko00402,ko01100,ko01110
pme0120	C5H11NO2	[M+H]+	5-Aminovaleric acid	Amino acids and derivatives	34656	31186	29963	39071	32414	42638	47353	27580	23308	9	9	9	32433	20406	27082	33456	27323	37838	23001	31049	47910	ko00310,ko00330,ko01100
mws0191	C5H11NO2	[M+H]+	Betaine	Alkaloids	1626400	1572700	1603300	1280100	1288500	1455200	1156400	1052500	1080600	641580	835280	710080	1230400	1285500	1152000	1461800	1606300	1578500	1411400	1270300	772320	ko00260,ko01100,ko02010
mws0256	C5H11NO2	[M+H]+	L-Valine	Amino acids and derivatives	12084000	11839000	10775000	11669000	11589000	12876000	7762700	6811100	6825700	2463700	2945000	2423600	11704000	12423000	11511000	5774400	6048300	5778500	8993800	8833500	5619300	ko00280,ko00290,ko00311,ko00460,ko00770,ko00966,ko00970,ko01100,ko01110,ko01210,ko01230,ko02010
mws0192	C4H6O4	[M-H]-	Succinic acid	Organic acids	2456200	2153600	1976700	4612200	4857000	4908500	4047500	3729300	3170600	2065800	2198300	2652600	4525900	4004200	4429500	2567100	2343400	2392500	2517000	3091000	3205800	ko00020,ko00190,ko00250,ko00310,ko00350,ko00360,ko00620,ko00630,ko00640,ko00650,ko00760,ko00920,ko01100,ko01110,ko01200
pme1730	C4H6O4	[M-H]-	D-Erythronolactone	Organic acids	16899	6718.8	12379	16818	19532	10612	9500.3	18961	14260	17228	20009	16227	4865.3	6925.3	7790	7499.9	20260	15349	17644	10068	21523	--
mws0470	C4H6O4	[M-H]-	Methylmalonic acid	Organic acids	2481800	2180200	2154400	4592300	4798700	4629300	3718500	3678600	3184900	2051700	2175000	2639100	4269300	4189600	4236900	2637400	2275800	2485900	2449800	3036300	3136500	ko00240,ko00280,ko00640,ko01100
pme3096	C3H5NO4	[M-H]-	Aminomalonic acid	Organic acids	2240200	2023200	1949700	4269600	4483400	4459800	3311500	3456800	2823100	1867700	2083200	2432300	4044200	3777600	3923700	2473300	2095800	2299800	2262300	2771000	2746700	--
mws0230	C4H9NO3	[M+H]+	L-Threonine	Amino acids and derivatives	1691000	1672000	1688200	1279400	1248500	1389000	1582900	1299600	1539000	379690	551000	424470	1749400	1769200	1523300	1104100	1291800	1387900	1379100	1276800	928950	ko00260,ko00261,ko00290,ko00860,ko00970,ko01100,ko01110,ko01230,ko02010
mws0671	C4H9NO3	[M+H]+	L-Homoserine	Organic acids	1432200	1467400	1382700	1022300	1058000	1145100	1279700	1155500	1209700	396120	404970	363850	1406700	1479400	1498600	1074900	1232100	1169500	1256000	1082600	782590	ko00260,ko00270,ko00300,ko00920,ko01100,ko01110,ko01230
pmp001287	C8H9N	[M+H]+	N-Benzylmethylene isomethylamine	Alkaloids	1014700	1073200	968150	2410600	2465900	2583600	2363600	2072700	2017100	691400	707500	693140	2518900	2466300	2501700	1606200	1542800	1651000	1769400	1880700	1457400	--
pma0134	C4H8O4	[M+H]+	D-(-)-Threose	Others	26570	20752	21895	111210	96792	100440	63986	58048	63540	13231	17388	26822	35638	45991	36779	41348	44643	45682	54103	46151	30741	--
pme0195	C3H7NO2S	[M-H]-	L-Cysteine	Amino acids and derivatives	11815	24865	12279	21039	10568	18851	17966	30227	26620	20825	22874	14856	21994	17261	30669	18975	29705	26172	20156	21109	20426	ko00260,ko00270,ko00311,ko00332,ko00430,ko00460,ko00480,ko00730,ko00770,ko00920,ko00970,ko01100,ko01110,ko01200,ko01230,ko04122
pmb0069	C7H7NO	[M+H]+	Benzamide	Phenolic acids	32908	28175	33893	37887	42081	42135	43554	37096	47697	17491	15934	19772	27931	35690	29645	25383	30236	34886	34406	37688	21884	--
mws0491	C8H11N	[M+H]+	Phenethylamine	Alkaloids	82794	105950	104030	124020	122070	152630	147000	151250	165740	81121	58561	62030	100320	113020	113380	91990	102100	93136	109730	114630	89682	ko00360,ko01100
pme0241	C7H6O2	[M+H]+	Benzoic acid	Phenolic acids	22715	21554	20056	22136	29574	13853	20095	17763	19601	23799	16255	31292	21424	12878	13061	16435	33339	33813	57288	68265	69036	ko00360,ko01100,ko01110
Lmbn001930	C7H6O2	[M-H]-	2-Hydroxybenzaldehyde (Salicylaldehyde)	Phenolic acids	44584	42073	25472	66715	57229	55766	30684	38841	37678	21965	34554	34249	42516	23599	28674	40856	36274	27234	30525	35646	36201	ko01100
mws0628	C7H6O2	[M-H]-	4-Hydroxybenzaldehyde	Phenolic acids	62038	80116	59916	67512	58537	92146	80971	60718	71576	236490	211510	171330	64798	58343	56944	54412	64552	45203	89463	111320	123210	ko01100
mws0133	C6H6N2O	[M+H]+	Nicotinamide	Others	784040	806160	951320	252300	243990	264870	963910	906660	916340	369890	403100	394800	581840	550510	593480	371010	393620	377250	580440	669020	577220	ko00760,ko01100
ML10179289	C8H10O	[M+H-H2O]+	2-Phenylethanol	Phenolic acids	10765	24377	12004	11322	17236	28994	31402	26444	37089	22178	9	9899.8	11075	20458	10555	27292	9	34370	11503	20982	28434	ko00360
pme1216	C6H5NO2	[M-H]-	2-Picolinic acid	Organic acids	44470	46029	56925	41643	44733	55902	303180	297800	288900	11181	16333	16380	70523	67480	56370	56612	49343	38631	87857	92291	94328	ko00380,ko01100
Lmbp000668	C6H5NO2	[M+H]+	Isonicotinic acid	Organic acids	378500	451980	427280	453320	419550	530970	1187200	1420500	1392600	161070	180170	167730	423820	524380	421310	502220	591900	581270	563980	610830	415160	--
pme0490	C6H5NO2	[M+H]+	Nicotinic acid (Vitamin B3)	Others	202790	211260	199600	167170	159710	178760	987820	1134400	1064300	69758	90107	84662	213580	261650	216530	172750	293310	214130	311900	300890	213730	ko00760,ko00960,ko01100,ko01110
mws0236	C2H7NO3S	[M-H]-	2-Aminoethanesulfonic acid	Organic acids	11210	8816.5	8891	22197	22107	12395	10467	9680.1	18601	21315	26300	27448	7719.1	11165	13071	16883	22047	13419	19752	16710	16645	ko00430,ko00920,ko01100,ko02010
pmb0302	C2H8NO3P	[M+H]+	2-Aminoethylphosphonate	Lipids	22961	22154	20942	32525	34947	38233	48903	47385	47072	12891	10322	11825	22881	22409	23528	21168	18608	22735	27559	30236	27149	ko00440,ko01100,ko02010
pmp001086	C6H6O3	[M+H]+	5-Hydroxymethylfurfural	Phenolic acids	327960	274870	298760	139110	64387	68387	177100	115170	261210	213550	329100	205920	167470	176640	177840	323680	552310	399390	253510	210690	142210	--
mws0251	C5H6N2O2	[M+H]+	Thymine	Nucleotides and derivatives	166640	164390	153450	131110	148650	137790	168160	168340	204890	120060	122000	109380	157430	162290	177790	203610	201160	210980	130940	153040	86469	ko00240,ko01100
ML10181668	C6H11NO2	[M+H]+	Cycloleucine	Amino acids and derivatives	1422800	1423800	1346700	1130000	1069500	1117900	1101200	1235400	1050900	213210	204870	241750	927030	933760	912570	1034300	1080800	1036300	964680	966230	585080	--
Rfmb319	C6H11NO2	[M+H]+	Pipecolic acid	Amino acids and derivatives	5807000	6729700	6965800	3932100	4055800	3994700	18344000	14546000	18485000	5902600	6677800	5633700	8215200	8275800	7875000	6118000	6354400	5938800	9589200	8852200	4932600	ko00310,ko00960,ko01100,ko01110
mws0425	C5H6O4	[M-H]-	Citraconic acid	Organic acids	2065600	1898900	1895000	698930	809370	823690	2989300	2967900	2564300	1479700	1265900	1563100	2643000	2484100	2618600	2421700	2214100	2276900	1549200	2066100	2241900	ko00290,ko00660,ko01100,ko01210
mws0712	C5H9NO3	[M-H]-	N-Propionylglycine	Amino acids and derivatives	86205	121000	64461	28478	17425	13750	103770	103530	142040	60912	47279	55785	109680	111010	119750	95021	84015	65452	70551	101870	77006	--
Zmpn000638	C4H9N3O2	[M-H]-	3-Guanidinopropionic acid	Organic acids	8356.4	5715.8	6141.3	11392	15590	14951	9495.7	9713.4	6416.1	4151.4	4960.2	4946.7	7280.5	6361.9	6377.6	11788	10642	10600	9800.3	9905.5	6049.7	--
pmp001198	C6H13NO2	[M+H]+	6-Deoxyfagomine	Alkaloids	17103000	15142000	14423000	15342000	15044000	16773000	13783000	13011000	13151000	5531800	6003800	5574900	17510000	17744000	16561000	8327700	8708500	8366000	13166000	13505000	9100000	--
pme0274	C6H13NO2	[M+H]+	6-Aminocaproic acid	Organic acids	46248	84060	74767	145320	146410	61978	46882	72732	11451	28765	12085	32777	80340	90556	122080	39092	29590	36668	37444	100160	67003	ko01100
mws0258	C6H13NO2	[M+H]+	L-Isoleucine	Amino acids and derivatives	4414200	4136300	3993100	4214400	4352900	4642900	3634100	3462000	3522400	1499700	1634600	1500500	4586700	4797300	4585100	2363600	2347100	2304800	3577600	3791000	2376300	ko00280,ko00290,ko00460,ko00960,ko00966,ko00970,ko01100,ko01110,ko01210,ko01230,ko02010
mws0227	C6H13NO2	[M+H]+	L-Leucine	Amino acids and derivatives	4161200	3923600	3750500	4094100	4069000	4484000	3402100	3381600	3394600	1431500	1531600	1423500	4514300	4387400	4417200	2205600	2244600	2180300	3402200	3494000	2262500	ko00280,ko00290,ko00966,ko00970,ko01100,ko01110,ko01210,ko01230,ko02010
pme2679	C6H13NO2	[M+H]+	L-Allo-isoleucine	Amino acids and derivatives	21389000	37980000	46702000	60301000	61522000	26928000	27642000	34090000	13698000	15937000	13925000	18547000	38864000	42486000	53099000	23061000	17016000	21072000	21619000	40921000	19659000	--
pme3034	C5H8O4	[M-H]-	Ethylmalonic acid	Organic acids	28540	21865	22266	27670	34155	32043	34729	36026	35242	17436	16943	15374	23464	26186	28849	30137	24767	23972	18474	28598	23744	--
mws0473	C5H8O4	[M-H]-	2-Methylsuccinic acid	Organic acids	740840	712700	748620	934250	979560	918670	1111100	1140200	1120400	465100	422450	441680	864210	777910	834550	850820	853290	862140	613930	840740	703830	--
Lmmn000806	C5H8O4	[M-H]-	Dimethylmalonic acid	Organic acids	82796	73180	69826	93342	90988	97067	120340	105370	105510	43061	33097	49093	90257	79102	84618	84342	86963	85790	71198	81981	59233	--
pme0243	C5H8O4	[M-H]-	Glutaric acid	Organic acids	698500	678680	680110	784980	829580	812860	1082500	955320	973460	391860	388180	395950	721300	696580	746570	759360	775730	818650	571210	730460	642600	ko00071,ko00310,ko01100
Lmbn001288	C5H8O4	[M-H]-	2-Hydroxy-2-methyl-3-oxobutanoic acid	Organic acids	218330	216130	216580	184850	202580	189080	202160	219050	181060	258040	250050	277030	227170	213100	217140	293800	238990	275240	186210	226900	221640	ko00290,ko00650,ko00660,ko00770,ko01100,ko01110,ko01210,ko01230
Lmbn001364	C5H8O4	[M-H]-	4-Hydroxy-2-Oxopentanoic Acid	Organic acids	152000	150950	207040	143590	168140	180110	162140	181290	122190	220330	211100	199840	169340	180080	193420	260280	250080	230930	147230	182750	220680	ko00360,ko01100
Lmgn000160	C4H8N2O3	[M-H]-	3-Ureidopropionic Acid	Organic acids	64790	61444	52383	74232	68056	65480	159310	153200	84625	2473.4	2117.5	9	59699	65002	50059	48935	80869	69746	59304	68948	72668	ko00240,ko00410,ko00770,ko01100
pmc0682	C8H8N2	[M+H]+	4-Aminoindole	Alkaloids	200700	197870	182190	404240	457370	413720	331080	323650	324040	319130	288360	286800	383950	374960	347240	214990	216120	206350	296060	331080	253790	--
mws0341	C6H12O3	[M-H]-	2-Hydroxyisocaproic acid	Organic acids	71761	115480	75912	172430	182000	173560	139980	180290	167870	76424	61311	51329	95049	127300	97147	137890	108710	100080	102620	115830	119650	--
Lmrn002746	C6H12O3	[M-H]-	2-Hydroxy-4-methylpentanoic acid	Organic acids	32020	43189	28503	62712	77674	49016	49918	57291	53051	17940	24363	28240	41999	50834	50305	28480	39988	26812	33833	34413	35692	--
pme2527	C5H12N2O2	[M+H]+	L-Ornithine	Amino acids and derivatives	51452	50265	50379	37726	43971	38053	61156	58897	57188	10551	10332	12504	33781	28818	36179	43051	46628	44832	39073	38587	15042	ko00220,ko00330,ko00472,ko00480,ko01100,ko01110,ko01210,ko01230,ko02010
mws0219	C4H7NO4	[M-H]-	L-Aspartic Acid	Amino acids and derivatives	5376000	5090600	5271000	1719400	1699600	1822500	5585800	5351900	5463400	1434500	1390600	1438200	4562500	4260800	4288200	2977000	3121700	2715400	3266600	3466100	3624700	ko00220,ko00250,ko00260,ko00261,ko00270,ko00300,ko00340,ko00410,ko00460,ko00710,ko00760,ko00770,ko00970,ko01100,ko01110,ko01200,ko01210,ko01230,ko02010
mws0275	C4H6O5	[M-H]-	L-Malic acid	Organic acids	5470100	5151100	5041000	4172000	4483500	4627500	4906600	5696100	5319500	4777600	4624600	4233600	5625400	6100400	5854900	4791000	5223500	5315500	4486000	5896400	5848600	ko00020,ko00620,ko00630,ko00710,ko01100,ko01110,ko01200
Zmgn000503	C5H10O4	[M-H]-	2,3-Dihydroxy-3-Methylbutanoic Acid	Organic acids	961640	990630	1087800	917080	823560	1008800	1532500	1500500	1396100	774380	564700	771280	1373400	1436100	1383900	802160	912670	1126300	1085200	1239400	590300	--
pme0040	C5H5N5	[M+H]+	Adenine	Nucleotides and derivatives	227710	241660	223210	344830	354250	442950	728680	557470	564740	338360	247870	222000	315120	298890	351570	268070	258740	243210	294600	339650	244390	ko00230,ko00908,ko01100
HJKP000649	C8H9NO	[M+H]+	N-benzylformamide	Alkaloids	540160	474990	450780	1249300	1171300	1348600	766390	723120	780340	514310	628660	497790	950680	1017700	952420	1067200	1121900	1107100	806800	853790	627100	--
mws0889	C4H8O5	[M-H]-	D-Threonic Acid	Others	181340	255600	212810	485270	390810	476810	245930	163850	222510	203570	250810	227730	240420	189750	240340	150820	143110	167610	188280	292520	238570	--
pme0033	C5H4N4O	[M+H]+	Hypoxanthine	Nucleotides and derivatives	8106.7	9532.8	10514	11639	15304	18847	25572	14694	24407	31261	16027	19417	8547.7	8823.8	7674	19805	19357	16779	7003.7	13761	7776	ko00230,ko01100
pme1173	C5H4N4O	[M+H]+	Allopurinol	Nucleotides and derivatives	4567.6	5536.4	3475.2	11992	9774.5	17060	15335	19348	14834	26056	14123	12957	10443	10202	6273.6	21321	16600	14596	11884	11099	7500.4	--
mws0146	C7H7NO2	[M+H]+	Nicotinic Acid Methyl Ester(Methyl Nicotinate)	Alkaloids	204320	192070	173560	235210	276220	258600	259270	322840	272060	128160	131180	144280	280030	270950	313010	193200	183900	179540	219120	217130	329820	--
Lmbn002862	C7H6O3	[M-H]-	3-Hydroxybenzoic Acid*	Organic acids	158570	181010	146740	24215	32189	23067	225050	175810	179780	46978	75590	68672	106060	142300	100050	90047	79252	98485	90947	123250	102650	ko00400
mws0749	C7H6O3	[M-H]-	4-Hydroxybenzoic acid*	Phenolic acids	63064	61868	46902	80343	72920	42769	49689	57647	51043	63739	36858	50267	54133	46275	45877	93083	26331	57211	57455	57157	44093	ko00130,ko00790,ko01100,ko01110
pme2828	C6H5NO3	[M+H]+	4-Nitrophenol	Phenolic acids	21151000	20158000	21104000	16732000	16008000	15075000	19843000	20758000	20286000	20762000	18201000	20508000	19995000	19644000	21313000	16821000	15243000	14959000	22095000	19445000	13404000	--
pma2987	C6H11N3O	[M+H]+	Histidinol	Alkaloids	14239000	12899000	14733000	14948000	15485000	14604000	14298000	13906000	13481000	15179000	14622000	16620000	14112000	16100000	16260000	14215000	14243000	13044000	13919000	14634000	10044000	ko00340,ko01100,ko01110,ko01230
pme3207	C6H6O4	[M-H]-	Muconic acid	Organic acids	92663	141980	173560	135840	97998	82369	111810	112290	151650	94406	107090	85453	9	9	9	193630	264000	221430	200070	86905	103200	ko01100
pmb0764	C6H9NOS	[M+H]+	4-Methyl-5-thiazoleethanol	Others	632460	669050	626570	289540	290530	303320	1058200	1095200	1105800	418240	396210	420530	700980	681960	699640	601330	616070	579340	614650	689010	782250	ko00730,ko01100
Rfmb318	C7H14NO2+	[M]+	D-Proline betaine	Amino acids and derivatives	130080	155990	163860	89496	120470	89899	78907	82389	53073	132180	136140	103840	88159	69818	89186	156250	168710	161180	111190	83846	85577	--
MA10039278	C9H7NO	[M+H]+	2-Hydroxyquinoline	Alkaloids	5720.4	6066.9	2953	20460	18659	13039	14352	13776	8780.1	16741	12693	13103	8895.1	6737.2	11932	5173.1	7241.3	9	9709.3	9547.7	10503	--
pme0295	C6H11NO3	[M+H]+	4-Acetamidobutyric acid	Organic acids	27816	31701	21255	63931	71114	77227	28132	30720	23545	58384	81896	86648	81224	72243	80615	57947	71340	52524	59808	57320	39999	ko00330,ko01100
mws0567	C5H11N3O2	[M+H]+	4-Guanidinobutyric acid	Organic acids	1429500	1488900	1427300	1839500	1928800	1958600	1783800	1634700	1797700	1236200	1434700	1259000	1602600	1854100	1762800	1356800	1503500	1533200	1548400	1664800	1111200	ko00330,ko01100
pme2380	C5H6O5	[M-H]-	α-Ketoglutaric acid	Organic acids	1030200	1116500	1139600	449020	416120	454470	998520	971020	978250	1591300	1096400	993740	1147800	1097400	1222700	2235400	2262600	2090300	1193600	1448900	1250900	ko00020,ko00040,ko00053,ko00220,ko00250,ko00300,ko00310,ko00340,ko00430,ko00630,ko00650,ko00660,ko01100,ko01110,ko01200,ko01210,ko01230
mws1012	C9H6O2	[M+H]+	Coumarin	Lignans and Coumarins	8613.1	4635.2	6307.5	10182	11964	11407	7397.9	6825.6	5795.2	7353	6351.3	8601.8	5821.8	5441	7716	10188	14862	12073	8806.1	7324.1	9762.4	ko00940,ko01110
mws0924	C6H10O4	[M-H]-	2-Methylglutaric acid	Organic acids	75563	80961	45313	57272	45802	49314	52317	33367	21983	53057	62811	46672	47137	33627	56650	75485	48929	67687	49190	62799	39049	--
pme0193	C5H10N2O3	[M+H]+	L-Glutamine	Amino acids and derivatives	18773000	18184000	17615000	13819000	13968000	14131000	14200000	14692000	14041000	2798600	2819100	2978900	12000000	11302000	11648000	14064000	14158000	14008000	12421000	12362000	6666300	ko00220,ko00230,ko00240,ko00250,ko00630,ko00750,ko00910,ko00970,ko01100,ko01230,ko02010
pme0026	C6H14N2O2	[M+H]+	L-Lysine	Amino acids and derivatives	19287000	19382000	18535000	14887000	14293000	14870000	14955000	15981000	14810000	2945000	3010000	3143700	12738000	11773000	11813000	14632000	13865000	14068000	13162000	12920000	7788400	ko00300,ko00310,ko00780,ko00960,ko00970,ko01100,ko01110,ko01210,ko01230,ko02010
Zmzn000113	C5H9NO4	[M-H]-	L-threo-3-Methylaspartate	Amino acids and derivatives	1341200	1276800	1497700	1881000	1911400	1779000	1183300	1149200	1237900	637890	666070	649490	1083900	1030100	1005100	1700000	1786200	1754700	1440500	1330000	1355800	ko00630,ko00660,ko01100,ko01200
pme0014	C5H9NO4	[M+H]+	L-Glutamic acid	Amino acids and derivatives	16781000	14032000	15925000	16833000	16508000	13867000	12903000	12690000	14246000	10113000	12037000	11075000	12373000	11587000	11000000	26365000	28948000	23968000	16409000	14015000	14564000	ko00220,ko00250,ko00330,ko00332,ko00340,ko00430,ko00480,ko00630,ko00650,ko00660,ko00860,ko00910,ko00970,ko01100,ko01110,ko01200,ko01210,ko01230,ko02010
mws1050	C5H9NO4	[M+H]+	O-Acetylserine	Amino acids and derivatives	502650	605360	539620	266670	282620	317430	1184200	1094300	986750	330270	365160	355570	584780	704280	609770	570770	632550	648110	626230	565200	416170	ko00270,ko00908,ko00920,ko01100,ko01110,ko01200,ko01230,ko04122
pmp001285	C8H4O3	[M+H]+	Phthalic anhydride	Phenolic acids	966240	830700	937440	927940	970720	1051300	827450	872460	844470	944430	854510	865490	853830	843620	825260	847040	837710	855020	895450	864030	931310	--
Zmyn000247	C5H8O5	[M-H]-	2-Hydroxyglutaric Acid	Organic acids	72349	72213	84882	66899	83872	65384	59487	94288	63569	106360	73652	109650	85740	70915	68172	72979	52053	67543	74941	102470	59126	ko00310,ko01100
ML10171848	C5H8O5	[M-H]-	D-Arabinono-1,4-lactone	Others	549270	547220	556620	751110	917790	902320	469650	500660	457920	675600	722930	714560	567550	558850	549430	459880	396100	414360	486130	608440	626040	--
Lmbn000216	C5H8O5	[M-H]-	3-Methylmalic acid	Organic acids	63532	91128	98381	86517	82869	59495	28972	47198	77926	118720	144260	94007	93427	106400	74493	74590	68033	82000	101870	109130	83592	ko00290,ko00660,ko01100,ko01210,ko01230
pme3154	C6H12O4	[M-H]-	Mevalonic acid*	Organic acids	328860	329020	265930	314970	355800	417610	280640	235660	277290	365600	294030	331160	366330	300690	333290	272150	191710	218470	281240	269710	313850	ko00900,ko01100,ko01110
Lmbn001034	C6H12O4	[M-H]-	2,3-Dihydroxy-3-methylpentanoic acid	Organic acids	3769.6	6588.7	7048.8	6259.4	6139.6	4677.6	7104	8897.6	9251.9	6070.7	13107	6589.8	7642.7	12108	8951.1	7246.5	11371	6667.2	7886	9325.3	10523	ko00290,ko01100,ko01110,ko01210,ko01230
Lmgp000796	C8H7NO2	[M+H]+	4-Hydroxymandelonitrile	Alkaloids	598750	530630	448200	1447100	1467600	1792600	420170	387660	375010	296940	352970	308950	697070	808000	662560	816270	932040	882830	721880	727800	500000	--
pme1210	C5H11NO2S	[M+H]+	L-Methionine	Amino acids and derivatives	573450	503270	455130	1430000	1418500	1724300	438460	366340	373590	288270	345030	295090	713510	858420	658590	820120	898110	854300	734330	777470	481720	ko00270,ko00966,ko00970,ko01100,ko01110,ko01210,ko01230
mws0847	C6H7N5	[M+H]+	1-Methyladenine	Nucleotides and derivatives	223170	197330	223490	294330	258280	272500	214210	183910	230230	189590	173930	250740	212270	285810	303100	212550	148420	222780	230160	205490	168510	--
Zmgn000173	C5H10O5	[M-H]-	D-Ribose	Others	289110	321660	248240	599850	597760	584460	111940	186710	104780	241500	207520	264730	335440	329670	351140	152960	148380	161720	180290	347600	379560	ko00030,ko01100,ko02010
mws1499	C5H10O5	[M-H]-	D-Arabinose	Others	756950	917890	996740	1499400	1388200	1383300	765750	943030	868660	1548100	1377900	1415800	1235900	1168900	1304400	822040	754840	800720	1011800	1068400	1224800	--
mws0921	C9H10O2	[M-H]-	p-Coumaryl alcohol	Phenolic acids	81774	97814	119450	431960	405900	305990	9	9	9	48949	71650	55339	9	9717.2	9	513060	548940	511950	197130	156670	188040	ko00940,ko01100,ko01110
pme0183	C5H5N5O	[M+H]+	Isoguanine	Nucleotides and derivatives	34873	20965	25736	56154	49217	45535	36631	37146	31234	28079	24386	22081	48429	32542	36577	34461	54576	48253	40661	47881	27471	--
pme1109	C5H5N5O	[M+H]+	Guanine	Nucleotides and derivatives	65781	70799	50452	79331	100220	93044	86434	76428	82988	60943	43006	38075	61075	59933	63129	66532	61769	71378	66574	56141	55310	ko00230,ko01100
pme0256	C5H4N4O2	[M-H]-	Xanthine	Nucleotides and derivatives	35846	56446	42780	18766	35255	23129	16741	13762	16482	32143	21927	29474	9	27661	22486	59800	88699	83171	28382	46404	35862	ko00230,ko00232,ko01100,ko01110
mws0458	C8H8O3	[M-H]-	Vanillin	Phenolic acids	24436	35696	34063	44574	33584	35683	61464	49473	46958	51430	29975	19022	19133	24589	30230	37450	52844	41992	64117	41302	53344	ko00998,ko01100,ko01110
mws0437	C5H12O5	[M-H]-	D-Arabitol	Others	14431	22971	19296	58198	57513	62761	13565	21871	14515	38057	31573	34810	21422	26428	34400	15305	13107	13850	21473	29393	23119	ko00040,ko01100
mws0180	C7H6O4	[M-H]-	2,5-Dihydroxybenzoic acid; Gentisic Acid*	Phenolic acids	9	20085	12565	21006	22226	31022	71494	88180	52912	18241	18848	15737	26533	35213	18923	24050	23731	20213	26801	22224	34381	ko00350,ko01100
mws0183	C7H6O4	[M-H]-	3,4-Dihydroxybenzoic acid (Protocatechuic acid)*	Phenolic acids	30997	9	9	28619	47492	36158	84166	118290	73410	13555	25245	24148	31387	45325	38668	42253	24237	30377	31637	56175	53970	ko01100,ko01110
mws0639	C7H6O4	[M-H]-	2,3-Dihydroxybenzoic Acid	Organic acids	45418	28040	40551	92622	74913	56037	194810	210490	167020	71235	52532	59538	55873	95318	63972	87324	51492	70435	67217	84832	97370	ko01110
mws0885	C7H6O4	[M-H]-	2,4-Dihydroxybenzoic acid*	Phenolic acids	21534	27667	28430	45649	32797	41101	103380	112100	93067	26717	36209	24841	48376	35898	37843	49961	28706	40022	31611	47256	59497	--
mws0254	C6H9N3O2	[M+H]+	L-Histidine	Amino acids and derivatives	545500	502890	556930	382380	389080	355190	342320	481210	486180	116350	98746	125010	363830	269720	318700	626080	574540	549860	434720	323420	263900	ko00340,ko00410,ko00970,ko01100,ko01110,ko01230,ko02010
Lmbn001467	C7H13NO3	[M-H]-	5-Acetamidopentanoic Acid	Organic acids	47321	43066	29501	51034	48894	45718	39444	42319	39579	23025	23497	17968	47330	36109	37423	41018	25976	30288	28519	31686	30064	ko00310,ko01100
pme2589	C6H8O5	[M-H]-	2-Oxoadipic acid	Organic acids	54280	46575	49669	27486	16022	26273	33168	35113	27068	24609	21080	35460	32648	44860	29127	58798	31657	40901	42866	37275	29786	ko00300,ko00310,ko00380,ko01100,ko01110,ko01210,ko01230
mws0005	C10H12N2	[M+H]+	Tryptamine	Alkaloids	17784	15371	21102	22244	15778	33139	14316	16469	16404	8485.5	7149.9	5002.1	18950	7226.5	13398	17335	17636	14357	19754	13957	21905	ko00380,ko00901,ko01100,ko01110
NK10246260	C9H7NO2	[M+H]+	2,4-Dihydroxyquinoline	Alkaloids	31008	28357	28503	27562	25022	26947	26816	25871	27390	18576	20903	22834	33385	35844	29538	21036	18044	14417	25281	24025	26058	--
mws1550	C6H11NO2S	[M+H]+	S-Allyl-L-cysteine	Amino acids and derivatives	15338	13799	15036	89845	97906	95361	18805	16433	14783	31992	24921	25001	29321	26276	23819	95850	93005	105890	43563	52290	38074	--
mws1346	C6H11NO4	[M+H]+	DL-2-Aminoadipic acid	Alkaloids	79347	84404	92749	112450	134350	135810	76127	71159	51883	96789	92557	89892	64365	86041	78074	118220	79321	60852	96348	79380	56098	ko00300,ko00310,ko00311,ko01100,ko01110,ko01210,ko01230
pme3382	C6H11NO4	[M-H]-	N-Acetyl-L-threonine	Amino acids and derivatives	116050	115050	102390	93392	97182	92485	123220	130950	108490	98592	87465	128860	121510	112370	117860	125770	106860	113350	105040	119950	112830	--
pme2914	C6H10O5	[M-H]-	3-Hydroxy-3-methylpentane-1,5-dioic acid	Amino acids and derivatives	3458400	3905000	5335500	2123000	2622900	2953200	3856400	3385100	3231400	1721500	1721100	1997100	4025200	4413000	4132500	6846400	5777900	5531800	2930400	3948600	3663800	--
pmf0440	C10H10O2	[M+H]+	4-MethoxycinnaMaldehyde	Phenolic acids	170780	183210	184960	176550	189900	173760	196170	163510	180880	192650	183160	175440	163150	145640	165290	147500	176470	162410	179810	186330	218880	--
Lmbp000123	C6H13NO2S	[M+H]+	L-Homomethionine	Amino acids and derivatives	94763000	82980000	81892000	112580000	96387000	114030000	88406000	111500000	95358000	74226000	75391000	78931000	104290000	105840000	95235000	82941000	79389000	81353000	97055000	101110000	71704000	ko00966,ko01110,ko01210
pme1419	C6H13NO2S	[M+H]+	L-Methionine methyl ester	Amino acids and derivatives	15990	12092	12819	14000	18443	16739	11881	9534.6	12331	6163.5	4919.4	7306.7	15780	15644	15683	15912	14514	16695	10933	12898	13479	--
Lmbn002648	C9H8O3	[M-H]-	α-Hydroxycinnamic Acid	Phenolic acids	2200700	2139500	1985300	1671500	1606000	1486700	5189700	4753100	3124600	3651500	2740900	3246800	1965700	1792100	2112500	505410	650890	533360	2103800	2199700	2249600	ko00360,ko01100
Lmmn001643	C9H8O3	[M-H]-	2-Hydroxycinnamic acid	Organic acids	2300700	2435500	2192100	1630100	1731500	1695900	5163500	5291200	3282000	3498100	2888200	3337500	2247500	1995100	2294500	646800	542940	591530	2317800	2338300	2337700	ko00360,ko00940,ko01100,ko01110
pmb0142	C9H8O3	[M+H]+	Caffeic aldehyde	Phenolic acids	29740	34752	31457	21425	21553	22673	22380	22102	25831	7711	6424.8	11105	23162	26143	25676	43351	43500	42337	23867	27568	29853	ko00940,ko01110
pme1439	C9H8O3	[M+H]+	p-Coumaric acid	Phenolic acids	198250	220700	230410	135030	122690	153660	416710	438280	264240	243930	252870	299810	177210	150480	175380	39519	41301	43255	210890	178140	198190	ko00130,ko00350,ko00940,ko00950,ko00998,ko01100,ko01110
pme2435	C6H12O5	[M-H]-	L-Fucose	Others	113970	90810	82032	131790	142180	122230	128840	138600	123970	82556	92305	94013	86190	94975	111100	86964	83357	99068	153750	103470	104620	ko00051,ko00520,ko01100
pme3083	C8H7NO3	[M-H]-	2-(Formylamino)benzoic acid	Phenolic acids	318470	305000	314520	267990	244070	224210	732630	742130	451550	470290	429630	516440	269820	242970	298120	79012	52080	88426	268760	338180	343360	ko00380,ko01100
pme2617	C5H11NO3S	[M+H]+	L-Methionine Sulfoxide	Amino acids and derivatives	10673000	10920000	10385000	13611000	12820000	12614000	10294000	11069000	10440000	12070000	11798000	12186000	12222000	11284000	11824000	11864000	11175000	10911000	12279000	12000000	8920600	ko00270
pme3968	C6H7N5O	[M+H]+	7-Methylguanine	Nucleotides and derivatives	22992	15052	17919	25155	24922	27700	23066	22341	29299	9088.7	10748	12603	27936	29993	32215	26834	24378	24157	18347	27301	10480	--
pme0021	C9H11NO2	[M+H]+	L-Phenylalanine	Amino acids and derivatives	2491400	2494300	2375300	5923300	5890800	6072200	5892200	4912100	4944100	1581500	1671000	1617700	6191400	5720900	5894400	3719800	3711200	3656500	4285900	4503400	4642800	ko00360,ko00400,ko00460,ko00940,ko00960,ko00966,ko00970,ko00998,ko01100,ko01110,ko01210,ko01230,ko02010
pme0282	C8H6O4	[M-H]-	Phthalic acid	Organic acids	107070	97705	96852	132670	113130	136730	92960	93333	103320	94563	69082	81369	107180	95202	88810	102420	106590	115160	102980	118060	122470	ko01100,ko02010
pme0281	C8H6O4	[M-H]-	Terephthalic acid	Phenolic acids	755100	744380	658580	925870	878580	918360	783500	715680	671240	609200	496830	521670	600610	588590	578290	698790	829030	758280	624660	760660	561120	ko01100
pmc0274	C6H6N4S	[M+H]+	6-Methylmercaptopurine	Nucleotides and derivatives	2662600	2620400	2511900	6125600	6315300	6563100	6195600	5195800	5292000	1725900	1774100	1715300	6410300	6009500	6201700	3928500	3846600	4023200	4553700	4651200	4348900	--
mws0344	C5H10O6	[M-H]-	D-Xylonic acid	Organic acids	9745000	10309000	10592000	15886000	14993000	15595000	4262500	4531700	3745400	10987000	11326000	10634000	10376000	10841000	10625000	9554800	10365000	10433000	11095000	11154000	11758000	ko00040,ko01100
Lmrn003000	C9H10O3	[M-H]-	2-Hydroxy-3-phenylpropanoic acid	Organic acids	428260	386900	413940	385600	372650	402590	659460	472130	632250	169640	204880	224770	483090	527140	542430	490290	395090	440570	379180	449540	408250	ko00360,ko00960,ko01100
Lmbn005172	C9H10O3	[M-H]-	2,6-Dimethoxybenzaldehyde	Phenolic acids	77796	96451	71315	70121	54630	67363	156760	119140	124580	47086	43210	53801	66621	103160	75674	95078	76860	72759	68202	74968	80490	--
mws0467	C9H10O3	[M-H]-	3-(4-Hydroxyphenyl)-propionic acid	Phenolic acids	109880	67073	92848	76404	83545	80929	180760	174500	182570	41284	43189	52115	113760	113110	97914	120460	99842	97000	94235	91994	118780	--
mws0851	C8H15NaO2	[M-Na]-	Sodium Valproate	Others	2929300	2832000	3029100	4397200	4397900	4304500	7900800	7909600	7123600	1492200	1606700	1659100	2104400	2221600	2056800	2261900	2473400	2515300	2787700	3605500	3348000	--
Lmdp003146	C10H14O2	[M+H]+	Rhododendrol	Phenolic acids	50547	56345	47965	66472	104570	99440	126340	104370	118160	72902	64429	74385	83916	76181	115870	87032	78938	65279	70106	92312	90917	--
pmn001681	C10H14O2	[M-H]-	1-(4-Methoxyphenyl)-1-propanol	Phenolic acids	14231	13319	6592.1	8413.3	7258	9355.5	13800	8651	10790	7579.8	13161	14656	6873.2	7703.8	14568	12161	12044	13061	15365	15900	16840	--
Zmjp000624	C8H9NO3	[M+H]+	Pyridoxal	Others	129840	145950	125240	77778	70041	94374	76672	79634	79407	92926	104290	87832	107110	103390	99186	164280	160380	181440	133780	135760	88396	ko00750,ko01100
NK10253223	C8H9NO3	[M+H]+	2-Amino-3-methoxybenzoic acid	Phenolic acids	126840	104920	99106	73335	75704	80535	70640	58516	53140	82733	77513	80537	75729	112110	87605	150140	157280	144660	107800	105910	85882	ko00380
mws2125	C3H5O6P	[M-H]-	Phosphoenolpyruvate	Organic acids	70614	92312	71480	56966	53499	47287	90618	69300	78948	75821	67915	82462	73679	74087	68570	143100	116870	143780	125590	85176	97747	ko00010,ko00020,ko00400,ko00440,ko00620,ko00710,ko00998,ko01100,ko01110,ko01200,ko01230
Cmdn000784	C5H4N4O3	[M-H]-	Uric acid	Nucleotides and derivatives	18529	15395	17147	109010	103190	106110	17983	14208	14466	14801	15376	21935	21455	25379	21452	55814	49453	62690	49286	41440	40141	--
Hmbp001276	C8H8O4	[M+H]+	Gallacetophenone	Phenolic acids	46970	48347	47612	150390	161860	176390	79725	85226	82585	31565	45047	34045	104770	101650	98672	61340	68298	65220	89172	86454	69047	--
pme2598	C8H8O4	[M-H]-	3,4-Dihydroxybenzeneacetic acid	Phenolic acids	188810	163800	164580	193830	227560	235100	203600	168940	170460	155970	126550	149090	199350	189310	179360	215130	226400	218790	143760	255950	153190	ko00350,ko01100
pme1292	C8H8O4	[M-H]-	Homogentisic acid	Phenolic acids	157980	160720	201350	189310	239500	196420	197090	167000	181210	134460	158960	144990	190680	173550	182940	210250	161980	198500	142390	199700	179340	ko00130,ko00350,ko01100
pme1383	C8H11NO3	[M+H]+	Pyridoxine	Others	394400	333710	364430	651160	686550	679560	133860	144450	130150	274660	291270	287820	227480	260070	238970	418300	381630	401820	369860	361130	278650	ko00750,ko01100
pme0181	C7H11N3O2	[M+H]+	3-Methyl-L-Histidine	Amino acids and derivatives	274390	231490	237200	178050	207630	183480	190260	206680	175630	162340	127310	158220	188690	190240	186610	285590	268790	298860	254190	203550	152620	ko00340,ko01100
Zmzn000078	C3H7O6P	[M-H]-	Dihydroxyacetone phosphate	Others	698140	770420	760280	923650	935320	800270	689530	738880	691510	558990	531090	947730	748400	753270	723220	778680	937990	718590	601460	783580	825840	ko00010,ko00040,ko00051,ko00052,ko00561,ko00562,ko00564,ko00640,ko00710,ko00760,ko01100,ko01110,ko01200,ko01230
pme3186	C3H7O6P	[M-H]-	DL-Glyceraldehyde-3-phosphate	Organic acids	33907	44339	43183	33952	36385	39010	43652	43299	29134	32861	27236	41606	29109	27108	46828	39455	55555	45156	65625	39966	51230	--
Xmbp001692	C7H6O5	[M+H]+	2,4,6-Trihydroxybenzoic acid	Organic acids	6059200	6263500	5893000	5773100	5774400	5287400	4820700	5512600	5484900	6248700	5731600	5486100	5454800	4863600	5306200	6764600	6562500	6350500	5157800	5519000	4342000	--
mws0024	C7H6O5	[M-H]-	Gallic acid	Tannins	2233600	2232800	2207500	5163400	5306800	5353400	4787800	3747800	3481400	1982700	1824300	2137300	2041800	2076700	2366900	2598900	2271200	2311900	2111700	3128600	2249600	--
ML10176345	C7H8O5	[M-H]-	3-Dehydroshikimic acid	Organic acids	27743	17063	28580	37111	29793	39330	29137	18866	17769	27686	19061	21490	19344	27474	28453	55752	64543	45383	21252	34674	35585	ko00400,ko01100,ko01110,ko01230
pme0124	C7H12N2O3	[M+H]+	L-Glycyl-L-proline	Amino acids and derivatives	15297	10814	11455	22494	20629	18440	2824.5	6058.6	5581.1	4441.3	4113	9	5401.8	5213.4	9238.2	29405	25115	31130	13165	14079	7505	--
Lmbn003524	C9H16O3	[M-H]-	9-Oxononanoic acid	Organic acids	14960	10225	10921	17467	13759	11815	13331	15373	16132	15836	15491	10502	13177	14580	12680	11966	11179	10720	13412	14158	14192	ko00592,ko01110
pme0253	C8H15NO3	[M+H]+	N-Acetyl-L-leucine	Amino acids and derivatives	6890	7088.7	7824.4	19997	20869	27012	13732	11633	12253	8399.4	9345.3	10587	11703	12077	16021	7295.6	12101	12983	11794	17397	16441	--
MA10039492	C6H6O6	[M-H]-	Dehydroascorbic acid	Others	63208	70085	47326	232110	168670	179420	128300	80480	99586	68357	53359	88112	76247	58387	92765	44900	33913	55829	85480	111720	117790	ko00053,ko00480,ko01100
pme3009	C6H6O6	[M+H]+	Trans-Citridic acid	Organic acids	4253500	4159000	4033300	3429300	3369600	3163100	4000900	4352500	4163400	4013300	3761400	3967500	4081400	3674700	4290500	3352800	3071700	3102900	4601600	4151700	3545100	ko00660,ko01100
mws0154	C7H10O5	[M-H]-	Shikimic acid	Organic acids	121530	148280	157580	260250	261860	262580	490870	495090	489910	270340	317270	227740	471950	529180	484910	54381	51541	52554	205850	342890	329430	ko00400,ko01100,ko01110,ko01230
Lmgn002555	C8H14O4	[M-H]-	2-Propylglutaric acid	Organic acids	1574000	1414600	1394200	1693500	1821400	1786900	2126400	2059400	2018900	1039600	954180	1059600	1582800	1600100	1568500	1657700	1834700	1690000	1275300	1562600	1474200	--
Zmyn000155	C7H14N2O3	[M-H]-	N-α-Acetyl-L-ornithine	Amino acids and derivatives	1895800	1863600	1954200	1358200	1293100	1789100	1822100	2027500	1813200	155870	131960	144620	1421800	1199800	1206800	1244100	1321400	1321700	1706800	1231000	1270800	ko00220,ko01100,ko01110,ko01210,ko01230
mws1401	C7H14N2O3	[M+H]+	L-Theanine	Amino acids and derivatives	201660	205040	202910	276070	268210	257210	233850	262720	245920	141230	130680	141940	240730	260220	264110	205120	180090	207280	233360	202100	184230	--
mws0260	C6H14N4O2	[M+H]+	L-Arginine	Amino acids and derivatives	76789000	76197000	72229000	47990000	49034000	46450000	71935000	78863000	78896000	5924600	6498800	7486600	67660000	66734000	66267000	47691000	52467000	56976000	60585000	62399000	48612000	ko00220,ko00261,ko00330,ko00472,ko00970,ko01100,ko01110,ko01230,ko02010
pme2559	C6H9NO5	[M-H]-	N-Acetyl-L-Aspartic Acid	Amino acids and derivatives	62314	41091	28052	106810	93854	104530	45766	47532	33202	20898	34594	36392	30589	41837	29632	43264	66630	62358	48734	50806	54165	ko00250,ko01100
pme0008	C6H13N3O3	[M+H]+	L-Citrulline	Amino acids and derivatives	908470	825080	888290	655170	615020	620730	936260	896930	966300	142140	108870	131940	776110	776050	895410	772680	625010	635360	731270	653450	495670	ko00220,ko01100,ko01110,ko01230
Hmfn000531	C6H8O6	[M-H]-	L-Ascorbic acid (Vitamin C)	Others	3725200	3879300	4519600	4609700	3891100	4903600	5287600	5141300	4371700	3603900	5459300	4597000	5208200	5562700	5620300	4628000	4465000	4466700	2093800	3669100	5410400	ko00053,ko00480,ko01100,ko01110
mws4175	C6H8O6	[M-H]-	D-Glucurono-6,3-lactone	Others	9007400	12632000	7816100	13314000	9153100	8999000	9372800	10714000	11314000	12587000	7691500	6612000	7166600	10806000	7892000	9149600	9846600	11054000	8596600	13895000	7716500	ko00053,ko01100
pme2253	C6H10O6	[M-H]-	L-Gulono-1,4-Lactone	Others	709690	615900	909650	781590	757900	644860	690250	902650	745920	898190	611650	778640	537100	706130	482070	807150	802710	813770	744850	803600	671490	ko00053,ko01100
mws1195	C10H10O3	[M+H]+	p-Coumaric acid methyl ester	Phenolic acids	79587	74897	79987	201490	208100	194740	24192	30092	22924	436810	363650	387530	55248	52788	58328	32582	44227	37315	116930	129000	221960	--
pmb2795	C10H10O3	[M-H]-	4-Methoxycinnamic acid	Phenolic acids	46479	52466	45437	125980	116590	118980	17492	15942	15091	263770	243480	242600	26987	29566	35096	23259	25252	20213	57195	82708	78683	--
pme3255	C11H14O2	[M+H]+	Methyleugenol	Phenolic acids	48362	46831	61972	149790	177050	168510	27569	24094	28883	5068.9	3484.6	5891.7	12261	12016	10759	150620	129870	125010	59810	65593	71483	ko00940
pmb0786	C6H13NO5	[M+H]+	D-Glucosamine	Others	466440	511910	574590	292660	286720	247200	697330	477470	706230	695130	662690	692580	534970	590400	574560	491060	769090	600690	565330	544680	405910	ko00520,ko01100
mws2212	C9H8O4	[M-H]-	Caffeic acid	Phenolic acids	307300	342370	364680	373170	355430	316590	989190	722950	520170	311400	234330	231980	275100	249610	321190	150940	127020	121040	263860	317550	256100	ko00940,ko01100,ko01110
mws4170	C6H12O6	[M-H]-	D-Glucose	Others	15440000	15802000	15242000	25009000	27076000	23212000	17040000	17884000	17803000	18382000	19932000	20169000	15248000	14412000	13106000	15150000	14682000	15662000	15414000	19185000	18326000	ko00010,ko00030,ko00052,ko00500,ko00520,ko00901,ko01100,ko01110,ko02010
pme0516	C6H12O6	[M-H]-	Inositol	Others	2820400	2577200	2637900	2691800	2469300	2649400	2425200	2342900	2369300	3512500	3576200	3540200	2921100	2662300	2997900	2058900	1872500	1847800	2943100	2740700	2629400	ko00052,ko00053,ko00562,ko01100,ko01110,ko02010,ko04070
Cmyp007180	C11H16O2	[M+H]+	Dihydroactinidiolide	Others	194980	200730	199090	121960	115140	113020	307900	299630	286520	82799	77100	82047	221030	202370	198550	246080	233460	235490	193880	186930	239070	--
mws0250	C9H11NO3	[M+H]+	L-Tyrosine	Amino acids and derivatives	11326000	9886800	9794800	23530000	23490000	26027000	15990000	14331000	15691000	10794000	12167000	10287000	19072000	21262000	18346000	19857000	22512000	21068000	17309000	17322000	15520000	ko00130,ko00261,ko00350,ko00360,ko00400,ko00460,ko00730,ko00940,ko00950,ko00965,ko00966,ko00970,ko00998,ko01100,ko01110,ko01210,ko01230
mws1350	C9H10O4	[M-H]-	Syringaldehyde; 4-Hydroxy-3,5-Dimethoxybenzaldehyde	Phenolic acids	7771.5	13308	9	18355	10476	13960	7745.8	15570	17008	4468	7146.2	9400.2	4965.5	17188	10598	4991.2	4455.5	9462.2	9430.2	7260.8	6677.5	--
Lmrn001951	C9H10O4	[M-H]-	(S)-2-Hydroxy-3-(4-Hydroxyphenyl)Propanoic Acid	Phenolic acids	60155	78329	62875	58719	54434	54059	103770	102220	90450	33237	40187	38047	75185	79082	68692	69930	80343	66690	53678	75198	54996	--
Lmlp001436	C9H10O4	[M+H]+	Dihydrocaffeic acid	Phenolic acids	5668	10544	11743	5146.1	6333.4	5621.3	4467.5	6716.9	4488.1	13959	10698	8627.9	3886.8	7964.6	2299	10911	9734.2	6807.8	11907	6076.1	5109.9	ko00350
mws0214	C6H14O6	[M-H]-	D-Sorbitol	Others	100600	114920	116490	212660	211090	212090	117910	142900	132610	208150	188750	171750	131410	135730	138230	95189	112520	120310	116830	149510	152460	ko00051,ko00052,ko01100,ko02010
pme2596	C8H9NO4	[M+H]+	4-Pyridoxic acid	Others	29266	23443	25833	54012	60428	59066	22231	25356	26419	13860	15000	14188	28522	27599	23756	18612	25220	17399	25151	27624	24526	ko00750,ko01100
MA10002917	C6H4N2O5	[M-H]-	2,4-Dinitrophenol	Phenolic acids	10442	11191	6554.6	13724	10290	10259	9475.6	9348.9	12808	11633	8006.9	8357.7	8106.2	11707	6322.4	7601	12378	12804	13559	10346	11111	--
HJN037	C8H8O5	[M-H]-	4-O-Methylgallic Acid	Phenolic acids	929250	899690	938830	1134600	1352700	1226600	633900	587330	685990	553990	391310	464020	687310	632250	682840	832060	776900	837280	629470	800980	697080	--
Lmyn002788	C8H8O5	[M-H]-	Methyl gallate	Tannins	918850	973260	983310	1612800	1347300	1358500	751470	656720	724370	495060	443090	498290	679270	853440	708530	992650	876960	875170	551640	1013100	719340	--
pme0309	C8H8O5	[M-H]-	3-O-Methylgallic Acid	Tannins	458800	499730	403660	531870	525200	485460	292280	259970	244800	204280	212210	197200	306620	263250	253840	406500	382980	342690	309130	364960	298390	--
pme2602	C3H8NO6P	[M-H]-	O-Phospho-L-serine	Amino acids and derivatives	11807	14325	17087	12402	21109	8341.3	12876	14127	11846	14180	12289	10834	14149	12480	15122	14333	18547	29663	17170	12771	14187	ko00260,ko00270,ko00970,ko01100,ko01110,ko01200,ko01230
Zmgn000447	C3H7O7P	[M-H]-	3-Phospho-D-glyceric acid	Others	77470	39930	55333	62729	51310	64182	82677	79498	53860	68421	84117	75777	61313	47224	44665	110480	97209	108040	121380	73259	66443	ko00010,ko00030,ko00260,ko00270,ko00561,ko00630,ko00710,ko01100,ko01110,ko01200,ko01230
mws0752	C11H22O2	[M-H]-	Undecylic Acid	Lipids	348420	322930	345910	424050	404610	370270	448000	415900	365470	450920	350880	343030	325130	409210	304100	299240	371200	316000	409560	481120	440580	--
pme0137	C7H12N2O4	[M-H]-	N-Acetyl-L-Glutamine	Amino acids and derivatives	2215900	1958300	2040400	1860900	2176100	1995300	2706500	2312900	2437400	3050300	2514200	2867700	2414100	2449100	2825800	2585700	2558900	2633300	2097600	2617900	2592000	--
mws0237	C9H16O4	[M-H]-	Azelaic acid	Organic acids	524240	538400	547620	645370	692300	667510	626870	601640	598070	496390	514590	532710	601890	631740	641920	634840	558550	593200	621010	650970	564920	--
mws0736	C8H16N2O3	[M+H]+	N-Glycyl-L-leucine	Amino acids and derivatives	194390	206060	205250	422170	371760	397370	98099	86421	81520	90954	87692	95447	146420	137360	140480	388580	368330	387450	227590	243000	262180	--
mws5041	C8H16N2O3	[M+H]+	L-Glycyl-L-isoleucine	Amino acids and derivatives	145600	161720	155520	329060	328600	319380	59561	59762	57459	81822	73080	84241	101870	105350	116180	295540	276400	299570	190460	193960	204660	--
pme0122	C8H16N2O3	[M+H]+	N6-Acetyl-L-lysine	Amino acids and derivatives	214490	218670	202260	353790	335780	409610	219280	155570	162260	100330	150250	96292	215540	294160	294210	239640	262660	193700	225780	280220	266350	ko00310,ko01100
pme3388	C7H16N4O2	[M+H]+	Homoarginine	Amino acids and derivatives	427670	416930	461150	333810	256730	303150	454770	493260	468430	78292	70695	73366	417770	431610	396750	345430	347690	338800	360620	400180	284200	--
Zmjp000182	C7H16N4O2	[M+H]+	N-Monomethyl-L-arginine	Amino acids and derivatives	2360100	2381200	2484600	1994700	2228500	1710300	3452400	4350100	3114000	373890	309950	435280	2395900	2582200	2841500	2324500	2372300	2069800	2290200	2706600	2709600	--
pme0075	C7H11NO5	[M-H]-	N-Acetyl-L-glutamic acid	Amino acids and derivatives	60917	73979	53561	74508	78408	91050	113240	102770	106630	21317	21894	31850	60307	57869	47389	80344	93106	90738	69599	84612	67862	ko00220,ko01100,ko01110,ko01210,ko01230
pme2244	C11H11NO2	[M+H]+	3-Indolepropionic acid	Alkaloids	68392	68133	70923	100910	107850	106350	47455	51598	44789	44180	51362	49167	85326	73124	84953	110220	102020	105790	69550	64486	75354	--
mws0193	C7H15N3O3	[M+H]+	L-Homocitrulline	Amino acids and derivatives	51014	48558	64199	65900	65540	71569	33762	52690	39087	26747	39289	26529	58138	60199	54551	53287	58874	82226	59275	47929	46564	--
pmb2561	C7H13NO3S	[M-H]-	N-Acetyl-L-methionine	Amino acids and derivatives	24919	28425	26924	43325	55796	58738	23440	26834	20082	13898	9759.3	12068	28513	29566	31614	32640	32160	36100	21307	31586	21546	--
Zmyn000453	C6H8O7	[M-H]-	Isocitric Acid	Organic acids	10519000	11293000	11821000	8827200	8832800	9450300	14133000	14007000	12120000	14266000	13906000	14273000	15000000	14277000	16434000	10490000	9372600	10395000	11663000	13003000	14280000	ko00020,ko00630,ko01100,ko01110,ko01200,ko01210,ko01230
mws0281	C6H8O7	[M-H]-	Citric Acid	Organic acids	8375000	9150000	8825600	8653100	8781700	9053600	9708300	9326600	9723400	11942000	11745000	11779000	10486000	11407000	12038000	6772100	7013900	6825700	8267800	10107000	10217000	ko00020,ko00250,ko00630,ko01100,ko01110,ko01200,ko01210,ko01230
Hmjp002337	C10H8O4	[M+H]+	Isoscopoletin (6-Hydroxy-7-Methoxycoumarin)	Lignans and Coumarins	295250	300210	265560	159220	128860	119410	51419	58873	77807	121650	112890	128010	87679	126080	90957	214320	196260	173240	144040	177750	128520	--
mws0277	C7H12O6	[M-H]-	Quinic Acid	Organic acids	677010	650980	609320	482870	462420	472800	756980	736750	701450	832730	712500	741810	863920	801040	800770	551130	543690	542350	564000	760140	758820	ko00400,ko01100
mws1189	C6H10O7	[M-H]-	D-Galacturonic acid	Organic acids	374470	333020	269210	329280	322380	347440	173440	170030	166950	224240	224940	204310	221310	209560	217660	444130	484460	535280	302500	292590	305600	ko00040,ko00053,ko00520,ko01100,ko02010
pme3705	C6H10O7	[M-H]-	D-Glucoronic acid	Others	400970	365810	447040	374920	391640	407260	213810	225570	164590	283650	264210	256370	227670	229200	216180	584320	520100	646070	402440	360780	380230	ko00040,ko00053,ko00520,ko00562,ko01100
Xmgn006542	C10H10O4	[M-H]-	Dimethyl Phthalate	Phenolic acids	10506	12760	8800.8	25889	31633	26855	4653.1	9	9	19305	19259	20991	9	9	9	12362	12310	11538	11260	9797.9	10812	--
mws0014	C10H10O4	[M-H]-	Ferulic acid	Phenolic acids	53170	58103	48368	66522	90903	68364	532800	340780	240610	55147	58423	51724	138160	107000	109280	26535	24657	16678	101570	115260	111820	ko00940,ko01100,ko01110
Lmdn003756	C10H10O4	[M-H]-	Methyl caffeate	Phenolic acids	171620	155650	159890	387890	423650	371440	45330	52925	49380	62982	73233	69558	80394	71108	63057	151090	134070	109870	109390	158670	116860	--
mws2104	C7H14O6	[M-H]-	D-Pinitol	Others	38439	43880	59068	25821	34286	26094	35057	36516	30267	34235	36954	34464	28109	23821	38194	48725	50389	37887	34996	33434	35940	--
pme0534	C6H12O7	[M-H]-	Gluconic acid	Others	6205700	6380600	6274300	8067900	7747100	8126300	3258700	3589800	3349800	6583700	6111600	6371500	6770700	7107700	7073800	5909800	6079700	6249000	6291800	6207500	7439500	ko00030,ko01100,ko01110,ko01200
pme3827	C9H11NO4	[M+H]+	3,4-Dihydroxy-L-phenylalanine (L-Dopa)	Amino acids and derivatives	14891	11124	6498.5	28329	27504	41483	23368	23462	28152	9	9	9	28925	34630	25339	71637	66113	70895	21680	28897	33839	ko00350,ko00950,ko00965,ko01100,ko01110
mws0027	C9H10O5	[M-H]-	Syringic acid	Phenolic acids	32447	27411	23316	45067	48546	34368	124830	109740	125890	78758	56710	54680	105620	128320	93223	14594	16863	17448	35232	52383	49198	--
pmb2497	C9H10O5	[M-H]-	4-Hydroxy-3-methoxymandelate	Phenolic acids	15255	16553	20016	21978	21739	19937	13097	15765	14156	16697	16136	15175	23374	26875	24045	25066	20682	22304	16169	19585	17629	ko00350,ko01100
mws0923	C9H10ClNO2	[M+H]+	L-2-chlorophenylalanine	Amino acids and derivatives	16131000	15771000	15771000	15933000	15105000	15789000	15813000	16314000	15649000	16909000	16385000	15883000	16206000	15844000	16539000	16146000	16275000	15946000	16018000	17385000	18398000	--
pmb2640	C12H24O2	[M-H]-	Dodecanoic acid (Lauric acid)	Lipids	101860	98336	106590	146000	138370	143490	181580	182240	156780	114560	111390	102380	144100	166230	142560	91090	136580	96190	111460	131790	138500	ko00061,ko01100,ko01110
mws5037	C9H18N2O3	[M+H]+	L-Alanyl-L-leucine	Amino acids and derivatives	71361	87543	74070	58602	80838	65037	76311	73135	56887	32546	35308	44630	87429	96926	76076	90068	83533	74444	67711	74620	96812	--
NK10251888	C8H18N4O2	[M+H]+	NG,NG-Dimethyl-L-arginine	Amino acids and derivatives	264280	315160	280900	303470	292470	291730	318880	308120	308640	80770	74328	81218	299480	284140	341660	320870	378220	321160	258340	261850	256420	--
mws0018	C10H26N4	[M+H]+	Spermine	Alkaloids	16185000	17180000	15816000	18159000	19192000	17625000	15909000	16343000	15698000	18139000	17341000	18759000	17249000	18097000	18479000	17304000	15961000	16954000	18315000	18865000	20838000	ko00330,ko00410,ko00480,ko00770,ko01100
pme2060	C10H13N5	[M+H]+	N6-Isopentenyladenine	Nucleotides and derivatives	526220	530220	561470	1770300	1840600	1733200	141330	110920	90544	2683100	2451900	2576600	288560	287730	280030	826660	772120	798110	1000800	1085000	1407600	ko00908,ko01110,ko04075
mws0282	C11H12N2O2	[M-H]-	L-Tryptophan	Amino acids and derivatives	2009800	1837500	1841900	1773300	1933100	2056100	916570	1060600	921400	1144900	1256400	1390700	1739100	1565000	1654200	1822400	1551400	1569300	1370700	1515100	1433200	ko00260,ko00380,ko00400,ko00901,ko00966,ko00970,ko00998,ko01100,ko01110,ko01210,ko01230
Zmtn001464	C10H7NO4	[M-H]-	4,8-Dihydroxyquinoline-2-carboxylic acid	Organic acids	9	9	9	117230	129770	106590	9	9	9	9	9	9	9	9	9	9	9	9	9129.3	17957	20903	ko00380
pmb0818	C11H11NO3	[M+H]+	Methoxyindoleacetic acid	Alkaloids	443360	430160	441300	353540	381010	392860	217920	229160	243840	251860	256950	265700	382670	373330	381510	418940	434790	386660	343060	372350	422740	ko00380
pme1261	C9H19NO4	[M+H]+	D-Panthenol	Others	39949	46678	42815	9982.6	12525	11561	41608	30445	38561	14609	21094	17631	63390	62559	55809	14824	17077	19597	29242	31346	37111	ko00770
Lmbn013410	C14H22O	[M-H]-	2,4-Di-Tert-Butylphenol	Phenolic acids	1051500	1144600	1081100	1150700	1008900	968580	1173200	1008800	978490	1142300	1078600	1115600	936120	885040	1016100	830430	996120	991110	848330	1078000	987210	--
Lmln010063	C14H22O	[M-H]-	2,6-Di-tert-butylphenol*	Phenolic acids	1187800	1303400	1309000	1270600	1155900	1120900	1276800	1172300	1122800	1355400	1168800	1241700	1068600	1014800	1123900	918970	1137500	1111600	957630	1246300	1140200	--
Zmgn002106	C11H13NO3	[M-H]-	N-Acetyl-L-phenylalanine	Amino acids and derivatives	74179	77355	91725	109560	129990	146740	78705	80825	85440	79268	71802	69244	128840	134930	116670	84921	97039	127850	55358	87956	107020	ko00360,ko01100
pme3443	C11H12O4	[M-H]-	Sinapinaldehyde	Phenolic acids	9871.8	7715.1	6323.9	10184	8908.4	17869	2538.8	5542.9	5760.7	7530.6	4577.1	6300.6	6940.4	9735.6	2928	11351	18063	18111	7931.4	8478.5	6406.4	ko00940,ko01100,ko01110
pmp001229	C12H16O3	[M+H]+	Senkyunolide K	Others	857360	865860	943550	2367500	2698700	2584700	826780	777810	892810	1132300	1040600	1149300	584850	593970	591110	776710	799190	727050	1122700	1135000	1396100	--
Zmyn000108	C6H10O8	[M-H]-	D-Saccharic acid	Others	715430	752310	882970	993770	1069900	994380	304450	347520	343600	847560	873130	828050	614560	756650	662640	802960	933880	778860	739700	891520	913700	ko00053,ko01100
Zmpn000199	C6H10O8	[M-H]-	D-Galactaric acid	Others	740470	870780	852850	1118300	1098700	1040700	338190	400560	384340	919830	910390	922000	720590	627680	774390	1016100	897850	902560	775340	784130	933990	ko00053,ko01100
Hmcn000192	C7H14O7	[M-H]-	Sedoheptulose	Others	791920	826020	907570	1141000	1126600	1043600	611540	742930	551220	983480	851490	830820	711290	739930	776420	1033000	955450	1097200	839870	902440	1048500	ko00710,ko01100
mws0853	C11H14O4	[M-H]-	Sinapyl alcohol	Phenolic acids	46613	32496	34258	29963	36357	51816	6026	6717.2	8343	26392	28362	18693	49463	26989	29060	30778	36649	49172	30076	27410	25501	ko00940,ko01100,ko01110
pmb2507	C5H11O7P	[M-H]-	2-Deoxyribose-1-phosphate	Nucleotides and derivatives	173730	208680	144520	113180	120050	138360	137290	129310	141160	139000	142030	107390	139130	148750	165800	194460	172050	207440	202610	177830	161750	ko00030,ko00240,ko01100
mws0863	C5H11O7P	[M-H]-	2-Deoxyribose-5'-phosphate*	Nucleotides and derivatives	17016	23927	15697	11588	13186	11911	11757	13196	14381	14510	19744	24333	13971	12675	18464	19860	21426	16736	23479	19357	19732	ko00030,ko01100
Hmln002597	C10H9NaO4	[M-Na]-	Sodium ferulate	Others	9412.3	9919.8	10640	28750	28278	25140	9	5017.9	2135.7	20861	14987	21535	4569.3	3246.1	4024.6	14586	12180	13656	11426	12309	11429	--
pme0170	C8H16N4O3	[M+H]+	N-Acetyl-L-Arginine	Amino acids and derivatives	4969.5	3470.8	5033.4	26045	13933	43439	26815	22944	29436	4606.1	7773	5963.9	31190	52042	26911	23745	11719	12164	15294	16927	19875	--
pme2566	C8H14N2O5	[M-H]-	5-L-Glutamyl-L-amino acid	Amino acids and derivatives	132020	137280	164320	149770	157230	154250	249220	202210	197440	196870	168310	195380	191570	179580	181480	117160	128080	110550	174330	180430	190940	--
Lmrj001698	C9H18N2O4	[M+H]+	L-Seryl-L-Isoleucine	Amino acids and derivatives	16154	17644	16228	22002	18672	24448	17268	15255	14342	12638	7143.7	7802.2	16000	14017	12480	33045	28176	28276	14912	18325	21403	--
mws1622	C15H22O	[M+H]+	α-Cyperone	Others	25035	22751	21250	48080	49155	42182	22780	24776	22724	208170	176810	198910	10885	15347	13465	19462	20514	20148	57126	54490	61905	--
mws1337	C9H17NO5	[M+H]+	D-Pantothenic Acid	Others	1574900	1563700	1488100	1430900	1431500	1426000	1460700	1390100	1397600	1292400	1198700	1288100	1775700	1732100	1751000	1252900	1274500	1274600	1456200	1477000	1592700	ko00410,ko00770,ko01100,ko01110
pme1228	C11H12N2O3	[M+H]+	5-Hydroxy-L-tryptophan	Amino acids and derivatives	55940	49618	61904	19889	13329	18481	77266	78212	56353	20624	34467	28461	48753	52993	52181	18967	22850	22482	34099	42387	29171	ko00380,ko01100
Hmyp002656	C11H11NO4	[M+H]+	Methyl dioxindole-3-acetate	Others	30619	38214	35878	15377	16610	24229	6226.5	6285	8099.9	9493.3	20142	14520	13361	14574	17292	62483	66801	50765	18441	26507	28383	--
pme2755	C8H15NO6	[M+H]+	N-Acetyl-D-glucosamine	Others	338350	346790	343740	384640	359600	331590	319440	327860	317390	363370	329930	377820	336690	373150	356710	341650	358540	322480	392840	382460	279280	ko00520,ko01100,ko02010
mws5042	C11H14N2O3	[M+H]+	L-Glycyl-L-phenylalanine	Amino acids and derivatives	139330	136080	143270	207620	215690	219490	92477	82648	91891	86820	79532	82865	104170	97964	102590	280850	282780	295760	158190	167970	178510	--
Hmcp003852	C15H26O	[M+H]+	Elemol	Terpenoids	811050	758310	826070	757830	863910	809050	917660	846380	836050	1017900	940060	1014500	934690	898730	863820	902800	877360	801160	1098500	1183600	1609300	--
Lmyp003951	C11H14O5	[M+H]+	3-Hydroxy-1-(4-hydroxy-3,5-dimethoxyphenyl)propan-1-one	Phenolic acids	6920.3	8484.2	9959.1	12073	7920.3	15184	16361	16670	15239	6271	7366	6314.2	10497	17940	13999	9205	11289	12487	11523	10352	16098	--
pme1194	C9H13N3O4	[M+H]+	2'-Deoxycytidine	Nucleotides and derivatives	58943	60869	70762	67413	49371	49871	147840	102510	88261	51291	52607	63010	115190	125050	115720	95711	93155	77329	139690	101670	98385	ko00240,ko01100,ko02010
mws0119	C14H28O2	[M-H]-	Myristic Acid	Lipids	17513000	15069000	18284000	18199000	17486000	18218000	15813000	17354000	13698000	13274000	16504000	14367000	13953000	13842000	12666000	12784000	16911000	13097000	16850000	19822000	18699000	ko00061,ko01100
Lmhp001461	C11H20N2O3	[M+H]+	L-Prolyl-L-Leucine	Amino acids and derivatives	435910	410560	426310	707670	725640	664630	122720	106130	126830	145130	130440	118840	222550	221040	194090	875280	992620	877300	447880	493020	567890	--
Lmhp001670	C11H22N2O3	[M+H]+	L-Valyl-L-Leucine	Amino acids and derivatives	81434	103110	112530	185570	177070	182360	55630	44821	37465	55417	46236	41870	57254	59330	54870	217530	218960	223480	113490	132150	130120	--
pmb0962	C10H22N2O4	[M+H]+	L-Lysine-Butanoic Acid	Amino acids and derivatives	68987	55534	67949	111360	93398	93241	28065	18121	18649	2160.6	2402.8	9	90801	73677	83550	20711	7329.2	18172	42713	52149	33535	--
mws4176	C12H16N2O3	[M+H]+	L-Alanyl-L-Phenylalanine	Amino acids and derivatives	19784	18681	18104	25026	33655	29388	11861	13892	12869	9699.4	12503	11250	15554	12866	11635	48186	41463	47421	26501	26199	20269	--
Lmhn003240	C11H10O6	[M-H]-	Benzoylmalic acid	Phenolic acids	48192	53666	42827	31401	23401	37029	56809	57990	55785	30597	29450	25708	56028	52546	52460	38500	39543	19356	26480	52847	41193	--
HJAP046	C12H14O5	[M+H]+	1-(2,4,5-Trimethoxyphenyl)-1,2-propanedione	Phenolic acids	11342	12676	11479	66706	53422	54673	46434	45020	45985	166480	161270	169830	73593	69158	64649	22618	20251	16592	56411	61560	63797	--
mws0221	C6H12N2O4S2	[M+H]+	L-Cystine	Amino acids and derivatives	23375	27841	24170	10539	14400	12935	37349	31860	35369	29654	57117	29274	21107	41746	17295	18861	31941	36049	25332	31404	10243	ko00270,ko01100,ko02010
pme2827	C16H32O	[M-H]-	Palmitaldehyde	Lipids	5418100	5194800	5202500	5524100	5085500	5152500	5343900	5379900	5206700	4929200	5208300	5487800	5117800	5108400	4948500	5144000	5144800	5476300	7518100	7098000	8118500	ko00071
pme0264	C10H14N2O5	[M+H]+	Thymidine	Nucleotides and derivatives	64882	60445	67882	93941	89259	94599	87398	80100	80782	56971	58906	45322	93960	102330	86316	108850	122660	110640	81568	78363	92877	ko00240,ko01100
mws0359	C15H30O2	[M-H]-	Pentadecanoic Acid	Lipids	151540	120050	262060	204120	194530	201830	154650	201830	136300	141250	194610	129070	144680	143230	118310	134340	139500	116650	177560	185990	219310	--
pme3732	C9H13N3O5	[M+H]+	Cytidine	Nucleotides and derivatives	778430	1000500	928680	516110	493590	507420	1087100	951550	974390	465850	499930	427710	734570	940490	790470	1065100	1272500	1326200	786580	914070	691640	ko00240,ko01100,ko02010
mws0248	C9H12N2O6	[M-H]-	Uridine	Nucleotides and derivatives	46920	68417	59967	79497	81783	101380	72966	36514	45026	29240	27383	23636	46967	54367	48223	63878	60319	60787	46824	63626	54570	ko00240,ko01100,ko02010
mws0976	C9H12N2O6	[M-H]-	β-Pseudouridine	Nucleotides and derivatives	9953.7	6928.9	16814	72170	77356	70702	9	9	9	9	7222.4	6646.7	9	8040.4	5925.5	7928.7	9	15047	20151	22240	20228	ko00240,ko01100
pme2266	C10H16N2O3S	[M+H]+	Biotin	Others	59974	58023	58301	68611	71395	85006	106680	105190	94030	55902	46324	47443	124340	109290	95915	40788	46644	50032	76164	64928	78430	ko00780,ko01100,ko02010
Lmhp002031	C12H24N2O3	[M+H]+	L-Leucyl-L-Leucine	Amino acids and derivatives	79953	86750	88792	119040	148940	129620	67738	58157	50325	39295	41319	38651	64891	50073	51968	158710	174910	160410	68294	82353	103540	--
mws0124	C13H14N2O3	[M+H]+	N-(3-Indolylacetyl)-L-alanine	Amino acids and derivatives	18926	23644	14708	22163	23854	30799	26597	20642	28827	44280	56789	47514	27328	25568	23156	20111	11694	13499	27152	27735	32911	--
Lmrj002087	C10H18N2O5	[M+H]+	L-Isoleucyl-L-Aspartate	Amino acids and derivatives	102290	109780	103870	235870	252780	278310	53314	42077	36777	42930	43464	56782	77576	71302	74369	239350	231790	203900	148000	142730	135250	--
Zmln001312	C12H8O6	[M-H]-	Brevifolin	Phenolic acids	286340	240390	242520	214120	217590	206720	126710	109970	110120	205230	199390	196660	157520	179700	141460	331690	334880	327980	133950	220610	202710	--
pme3961	C10H13N5O3	[M+H]+	2'-Deoxyadenosine	Nucleotides and derivatives	43062	46678	47015	139210	153770	173530	80948	59043	58753	20313	27912	20131	85201	86069	92747	170420	168300	177420	93695	99367	102520	ko00230,ko01100,ko02010
Lmhn003373	C11H10O7	[M-H]-	p-Hydroxybenzoylmalic acid	Phenolic acids	312990	272810	228810	99242	94319	76024	654630	555820	587750	163050	150740	160810	417900	448420	393840	211920	244590	227600	213390	308250	290290	--
mws0361	C16H30O2	[M-H]-	Palmitoleic Acid	Lipids	2780	1905.5	14845	7122.5	6238	6792.6	4030	3620.7	2657.3	2653.8	2853.8	1766.8	4027.8	3721.4	3387	2294.1	2952.4	2316.5	2629.1	5322.3	4902	ko00061
pma3101	C11H14NO6+	[M+H]+	Nicotinate D-ribonucleoside	Others	9837100	11000000	10152000	9886500	9347300	9772500	11028000	8909300	7762500	2551100	3517700	2729000	7017400	10480000	6935300	11125000	12233000	11443000	8986400	9283200	8706700	ko00760,ko01100
mws1488	C16H32O2	[M-H]-	Palmitic acid	Lipids	15698	17099	20763	12964	19888	16563	16655	19388	12347	14922	19310	15747	18579	13994	14790	16262	19592	14488	18655	15612	21928	ko00061,ko00062,ko00071,ko00073,ko01040,ko01100,ko01212
mws0120	C8H20NO6P	[M+H]+	Choline Alfoscerate	Lipids	403410	402830	334390	170230	116140	129320	176690	150560	170820	439860	467920	334830	213960	266140	279080	390470	528830	508830	362000	239100	297810	ko00564,ko00565
Zmyn000110	C6H14NO8P	[M-H]-	D-Glucosamine 1-phosphate	Others	71693	64072	68596	64514	74877	79237	39317	52720	37152	107240	106260	100320	106350	115200	81503	55364	43316	31829	53121	79496	76417	ko00520,ko01100
mws0866	C6H13O9P	[M-H]-	D-Glucose 6-phosphate	Others	7835000	7929400	7893000	11400000	11866000	12038000	8781400	8238800	8504700	7145700	7213000	8121700	8376300	7870600	7477900	9843700	10939000	9753900	7773800	10695000	9961500	ko00500,ko00562,ko00998,ko01100,ko01110
pme3313	C6H13O9P	[M-H]-	D-Fructose 6-phosphate*	Others	3297200	3938800	3616700	5391000	5783100	6110900	3812700	3595600	3734000	3336100	3217500	3548000	3445200	3709300	3381400	4746100	4148300	3767700	4089900	4019500	4279500	ko00052,ko00500,ko00710,ko01100,ko01110,ko01200
mws1090	C6H13O9P	[M-H]-	Glucose-1-phosphate	Others	7691900	7737900	7385100	11137000	10949000	12830000	8445800	8596400	8114100	7580500	6903100	7734200	7521300	7104400	7703900	10023000	9600000	9886300	6975500	9439600	10480000	ko00010,ko00040,ko00052,ko00500,ko00520,ko00523,ko00561,ko01100,ko01110
Zmpn000095	C6H15O9P	[M-H]-	Sorbitol-6-phosphate	Others	52096	59101	53481	72018	79493	82772	56791	37733	51028	44787	51122	44811	61487	64457	64227	63420	58042	68411	41268	59316	70455	ko00051,ko01100
Lmhp001732	C14H18N2O3	[M+H]+	L-Prolyl-L-Phenylalanine	Amino acids and derivatives	18391	31732	24726	10846	11840	10441	13069	14423	11578	11436	8225.2	13259	8431.6	14260	19151	23242	23868	28682	19520	14573	19900	--
Lmtn004049	C15H20O4	[M-H]-	Abscisic acid	Organic acids	259380	265940	240340	145350	147370	145840	727140	630480	651430	433810	404380	456710	319290	295080	297820	243560	247870	245770	278390	368510	295490	ko00906,ko01100,ko01110,ko04075
Lmhp002001	C14H20N2O3	[M+H]+	L-Valyl-L-Phenylalanine	Amino acids and derivatives	56326	53348	53215	96456	99842	95658	23061	23732	25141	38476	25267	34361	35300	32228	32635	145510	130140	131100	70419	64081	65039	--
Hmsn000210	C17H30O2	[M-H]-	Methyl 7,10-hexadecadienoate	Lipids	21566000	23911000	21611000	19650000	20794000	20389000	23557000	23363000	22912000	20423000	19069000	18277000	25552000	23328000	24200000	22798000	26828000	23412000	17371000	25109000	24374000	--
pme0230	C10H13N5O4	[M+H]+	Adenosine	Nucleotides and derivatives	5034700	5174200	4715600	6886000	7187700	7134200	15054000	9522200	9259400	3337900	3053900	2949400	5263800	5027800	5413600	4751000	4393000	4937000	6232000	6218900	7055000	ko00230,ko01100,ko02010
pme1184	C10H13N5O4	[M+H]+	2'-Deoxyguanosine	Nucleotides and derivatives	55483	50569	50761	224140	276300	261120	76473	56882	66672	32980	29887	28989	124860	113250	113150	186370	180960	187440	130020	112190	129690	ko00230,ko01100,ko02010
pme2890	C8H16N2O4S2	[M+H]+	L-Homocystine	Amino acids and derivatives	18129	14410	8220.8	18457	22177	27040	10675	11238	13939	15708	10492	16586	15273	13714	14307	38072	33640	30800	13949	18501	14047	ko00270
mws1060	C10H12N4O5	[M-H]-	9-(Arabinosyl)hypoxanthine	Nucleotides and derivatives	43900	35917	28446	118910	113690	121050	84461	84172	64460	45331	19046	24304	39269	50239	44066	61454	60600	60467	57457	64422	48203	--
pmp000086	C13H16O6	[M+H]+	1-Feruloyl-sn-glycerol	Phenolic acids	29444	23212	19111	52570	34569	36287	26530	37283	39339	69728	46616	49064	31131	32267	22557	23442	31548	23661	31456	34151	30682	--
pmp000087	C13H16O6	[M+H]+	2-Feruloyl-sn-glycerol*	Phenolic acids	29859	34696	29799	50208	41110	26167	30261	35586	28444	48742	70351	48679	28071	30746	27084	19942	28671	21105	40788	28777	38164	--
mws0383	C17H32O2	[M-H]-	10-Heptadecenoic Acid	Lipids	53477	18904	212840	103920	106860	114590	27467	105960	25810	19417	91498	27426	35706	29454	24642	41544	38383	32836	64862	67564	62256	--
pme2960	C15H12O5	[M+H]+	Naringenin chalcone	Flavonoids	9443.2	13121	12071	15125	15262	14000	9352.7	8501.8	8610.2	10956	5960.4	9281.8	7597.7	6148.7	6297.2	12139	15799	13473	10831	10492	14033	ko00941,ko01100,ko01110
pme0376	C15H12O5	[M-H]-	Naringenin (5,7,4'-Trihydroxyflavanone)	Flavonoids	3937.9	5452.8	5216.1	6454.4	6015.2	6308.7	3551.5	2342.2	3515.3	3988.1	2828.7	3663.8	3416.2	4103.5	2842.2	6217.7	6069.3	7707.1	6401.5	7424.8	3228.7	ko00941,ko00943,ko01100,ko01110
pme3472	C12H16O7	[M-H]-	Arbutin	Phenolic acids	24427	20849	22265	18330	24959	19475	16751	14897	15155	37692	33460	44084	16423	20987	17981	19740	15120	17954	18646	22349	17977	ko00010
Lmmn003323	C16H32O3	[M-H]-	2-Hydroxyhexadecanoic acid	Organic acids	116150	151350	147180	213680	179960	190430	134970	132350	128800	125530	154060	116170	121110	116670	112030	127920	128780	118040	123970	154370	141000	--
pmb1452	C16H35NO2	[M+H]+	N-Lauryldiethanolamine	Lipids	35978	31244	31240	37842	27741	27767	30243	47511	32779	45860	34091	34438	39385	26432	24893	34935	32073	30744	48836	52485	45799	--
pmp001264	C16H35NO2	[M+H]+	Hexadecylsphingosine	Lipids	4387000	4354600	4058500	4103200	4572600	3896400	4546500	4015400	3989900	3948500	4586600	3833000	3271200	4001800	4140400	3493400	3955400	3387700	4687000	4615300	5076300	--
pme3285	C15H14O5	[M+H]+	Afzelechin (3,5,7,4'-Tetrahydroxyflavan)	Flavonoids	484520	498350	417960	665840	602070	581130	463260	449030	566920	419870	440670	354140	1010300	938140	802750	521610	521780	477630	583890	548370	584670	ko00941,ko01110
pmb0034	C10H16N2O7	[M+H]+	L-α-Glutamyl-L-Glutamic Acid	Amino acids and derivatives	195350	183220	190800	126700	128070	133860	53670	63288	71506	477990	451090	426500	110230	106150	116280	186430	201740	190120	180070	161140	204310	--
Lmlp012720	C16H22O4	[M+H]+	Dibutyl phthalate	Phenolic acids	25688000	26770000	26295000	27926000	26416000	26736000	24969000	23368000	24099000	25825000	26150000	25678000	23323000	22927000	22734000	23696000	23460000	23646000	24600000	24621000	27897000	--
mws5035	C15H22N2O3	[M+H]+	L-Leucyl-L-phenylalanine	Amino acids and derivatives	97618	95720	100850	141140	134320	126810	74130	67241	66319	67386	57697	57569	58600	65367	56059	160270	162010	171930	106900	102500	104770	--
mws0367	C18H30O2	[M-H]-	α-Linolenic Acid	Lipids	17792000	16074000	17168000	17200000	16698000	17388000	27691000	30103000	27410000	15937000	16158000	14792000	15579000	16312000	15898000	16622000	15900000	14598000	17364000	18807000	18713000	ko00592,ko01040,ko01100,ko01110
mws0366	C18H30O2	[M-H]-	γ-Linolenic Acid	Lipids	21812000	20190000	20588000	20053000	20692000	20948000	33080000	34458000	31423000	18761000	19908000	18880000	19641000	20118000	20325000	20095000	19435000	18527000	21678000	22735000	22278000	ko00591,ko01040,ko01100
pmb0889	C18H30O2	[M+H]+	Punicic acid (9Z,11E,13Z-octadecatrienoic acid)	Lipids	430260	458770	430810	480230	499440	486320	450520	456860	434690	448700	425220	472710	426430	458850	465670	452210	457700	443460	448680	448730	352660	--
pmb1650	C18H30O2	[M+H]+	Octadeca-11E,13E,15Z-trienoic acid	Lipids	11610000	10744000	11071000	11403000	11705000	11679000	10780000	9934600	10295000	11195000	10381000	10601000	10646000	9753200	10538000	9821400	10160000	10529000	11136000	10049000	12351000	--
Lmbn005923	C18H30O2	[M-H]-	Crepenynic acid	Lipids	58167	51769	51312	52792	53141	55754	93462	99192	85767	50967	54657	50276	53402	51832	49622	53903	53066	46906	54307	57944	62858	ko00591
Lmhn002926	C13H12O7	[M-H]-	p-Coumaroylmalic acid	Phenolic acids	53326	51735	43345	59445	60460	60690	13654	17513	5913.5	145880	152080	127890	18372	29884	17311	28698	16522	23428	49443	52324	43628	--
mws0629	C13H16N2O5	[M+H]+	L-Aspartyl-L-Phenylalanine	Amino acids and derivatives	172060	173380	178690	227500	211320	241660	162870	180640	165480	140980	142600	141100	215680	200300	211980	138100	143230	145960	173990	177380	205400	--
mws1491	C18H32O2	[M-H]-	Linoleic acid	Lipids	28106000	24641000	26621000	25025000	29893000	25942000	25469000	29773000	24601000	23253000	26978000	22435000	25811000	26194000	21048000	25117000	25427000	20499000	30468000	26690000	29689000	ko00591,ko01040,ko01100
Lmbn006152	C18H32O2	[M-H]-	(9Z,11E)-Octadecadienoic acid	Lipids	17056	12411	16383	14513	18081	16740	16100	18941	14053	12902	17727	13664	17530	14019	13271	15169	14764	12460	20335	17514	20442	ko00591
YC512118	C18H35NO	[M+H]+	Oleamide (9-Octadecenamide)	Lipids	90185	73864	83070	50062	55797	61337	109240	95787	77533	62946	34524	39501	111720	125970	110080	56425	100540	74804	138000	137140	140200	--
mws0396	C18H34O2	[M-H]-	Elaidic Acid	Lipids	9946200	8544800	11675000	7951700	10151000	9139300	10014000	12134000	8213100	6232200	8312800	5681100	8509400	8245000	7147600	8823700	8313100	7192600	7944300	8945100	9137600	--
mws2623	C18H34O2	[M-H]-	11-Octadecanoic acid(Vaccenic acid)	Lipids	2966600	2587400	3611100	2408100	3171900	2787400	3085200	3738500	2562800	1873500	2488900	1693200	2471700	2469000	2330700	2712800	2630900	2236300	2368900	2606300	2765300	--
Zmyp000878	C10H13N5O5	[M+H]+	2-Hydroxyadenosine	Nucleotides and derivatives	4608300	4671700	3849500	8196800	10373000	9166100	5254600	4367500	4225500	2779400	2642200	3398800	5846500	5626900	5805200	5187700	5141500	5517600	5374100	6111300	5494800	--
pme1178	C10H13N5O5	[M+H]+	Guanosine	Nucleotides and derivatives	2885000	2969500	2774200	5290900	6280800	5955500	3232600	2766000	2764000	1721600	1687400	2173000	3752200	3573200	3709600	3055100	3436900	3397800	3450000	3657400	3427500	ko00230,ko01100,ko02010
mws0668	C10H12N4O6	[M-H]-	Xanthosine	Nucleotides and derivatives	1229400	1202200	1290600	2281300	2315800	2366500	519460	496060	519010	302060	271030	280420	722770	680770	722840	1592600	1546200	1590200	947500	1243900	1017600	ko00230,ko00232,ko01100,ko01110,ko02010
pmn001491	C15H24O5	[M-H]-	Dendrobiumane D	Others	273180	270510	274180	3841800	3506600	3396900	3167600	4033100	3191000	782770	712690	696650	1085500	1128000	1201200	198730	143860	164710	1174800	1337900	1384300	--
mws1489	C18H36O2	[M-H]-	Stearic Acid	Lipids	33014000	39630000	38790000	41689000	45089000	44149000	40969000	45041000	40466000	38423000	44609000	42788000	41590000	43759000	37177000	41614000	35029000	42240000	3013400	3076000	3137700	ko00061,ko01040
Lmyn001519	C11H10O9	[M-H]-	L-Malic acid-2-O-gallate	Phenolic acids	914210	957620	852970	686280	637640	654010	1061500	1119700	1005200	789490	768720	756700	1037400	1090000	1128600	798860	709720	755300	723680	848250	745400	--
pmb3081	C6H11PO11	[M-H]-	Glucarate O-Phosphoric acid	Others	465620	716760	544820	544260	493410	446070	446060	376900	389850	462530	731050	562570	438570	421940	634220	421280	486160	544580	863840	626040	484650	--
pme0460	C15H14O6	[M+H]+	Epicatechin	Flavonoids	8199000	7795600	8300200	9185500	8750100	9099300	7653800	7852900	7923000	7501800	7050100	6973400	8341100	8369900	8859500	9574100	9694700	9628100	8547300	8403100	10101000	ko00941,ko01100,ko01110
mws0054	C15H14O6	[M-H]-	Catechin	Flavonoids	1816100	1520600	1649200	2017200	2472700	2678200	1641300	1653300	1955000	1784300	1667000	1632300	1699600	2015600	2088400	2131800	2258700	2118900	1660900	2136200	1713800	ko00941,ko01110
pmb2657	C10H18N4O6	[M-H]-	Argininosuccinic acid	Organic acids	98727	102090	94758	73441	87871	95266	85755	78577	75240	83539	77979	91736	92148	84495	86419	123830	131360	126490	64198	107220	105240	ko00220,ko00250,ko01100,ko01110,ko01230
mws2120	C13H8O8	[M-H]-	Brevifolin carboxylic acid	Phenolic acids	1861600	1904000	1697600	1511600	1597500	1387900	702210	744870	908710	1168500	973430	1375600	916040	793570	772940	1669600	1639300	1473200	936080	1411900	1433400	--
Zmpn003368	C18H30O3	[M-H]-	13S-Hydroxy-9Z,11E,15Z-octadecatrienoic acid	Lipids	10954	13466	13801	17701	17919	16764	33609	34843	31958	8268.1	9352.2	8537.9	12611	12735	13262	12086	10257	11841	13897	15832	14900	ko00592
pmb2787	C18H30O3	[M-H]-	9-Oxo-10E,12Z-octadecadienoic acid	Lipids	14258	10904	8643.6	10243	6385.3	9949.7	11555	12019	9631.7	8932.9	10737	8662.8	7393.1	7196.6	8300	10567	10340	10716	10791	7992.9	8367.5	ko00591
pmb2792	C18H30O3	[M-H]-	13-Hydroxy-6,9,11-octadecatrienoic acid	Lipids	33840	44094	43941	52285	58047	37625	40214	37839	39361	50959	75309	60818	35963	37206	42316	48066	33426	38930	39065	43727	41050	--
Lmqp000329	C8H14N3O7P	[M+H]+	5-Aminoimidazole ribonucleotide	Nucleotides and derivatives	1892900	2054500	1798000	2090400	1991600	2062000	892470	1099600	1080300	2336200	3166100	2724000	1536800	1576900	1645200	1522300	1796500	1850100	1713700	1761100	1544400	--
Lmbn005662	C18H32O3	[M-H]-	9(10)-EpOME;(9R,10S)-(12Z)-9,10-Epoxyoctadecenoic acid	Lipids	77066	82213	73130	71518	67948	69615	72677	68089	77385	78709	66457	71745	67142	63839	65989	67939	65189	65474	74423	73443	63496	ko00591,ko01100
pmb2799	C18H32O3	[M-H]-	12,13-Epoxy-9-Octadecenoic Acid	Lipids	64225	61174	62869	73316	69699	73191	61099	66193	57166	61149	61434	57133	57636	57837	58956	59427	63934	60448	63303	63265	59654	ko00591,ko01100
pmb2778	C18H32O3	[M-H]-	9,10-EODE*	Lipids	415930	410130	420180	449800	447790	458510	411360	424580	395270	418410	398730	395950	398620	404060	406560	410250	418090	394400	430290	414010	383710	--
Lmbn005369	C18H32O3	[M-H]-	13(S)-HODE;13(S)-Hydroxyoctadeca-9Z,11E-dienoic acid	Lipids	232180	237960	232580	257230	253260	250210	235680	240970	233940	234990	218040	228820	219080	228410	214960	214800	218880	215190	250600	235240	204310	ko00591
pme1474	C11H15N5O3S	[M+H]+	5'-Deoxy-5'-(methylthio)adenosine	Nucleotides and derivatives	3756300	3914800	3782900	3950800	4462100	4303800	5316600	5395400	5072600	3431000	3088800	3475400	4232000	4268700	4205400	3839100	3818600	3594800	4162900	4387200	5383900	ko00270,ko00908,ko01100
pmb0197	C11H15N5O5	[M+H]+	N7-Methylguanosine	Nucleotides and derivatives	66111	71670	61895	75969	60440	66422	32310	40816	31500	54656	42659	52914	38950	37953	38154	86163	101380	97372	56344	56920	57532	--
pmf0297	C20H42O	[M-H]-	1-Eicosanol	Lipids	33762	38377	39384	38878	36894	39401	30829	34070	28988	29665	29971	26839	33388	37510	38487	27489	32898	25789	35139	31212	35025	--
MA10012327	C18H37NO2	[M+H]+	D-Sphingosine	Lipids	23009	22175	21427	10313	12266	10603	23768	22355	23856	19769	14020	15684	19810	17680	17499	27743	32369	32021	22990	20712	21885	ko00600,ko01100
Lmhn001386	C12H12O9	[M-H]-	Vnilloyltartaric acid	Phenolic acids	115830	126730	119310	41380	56313	45980	73770	61261	69939	48372	45688	44132	81654	76296	87632	166670	161220	181430	63834	90213	79768	--
Zmhn001926	C13H16O8	[M-H]-	1-O-Salicyl-D-glucose	Phenolic acids	1744100	1710500	1819500	743370	767240	632700	1811800	1483500	1675700	714150	748860	699060	811380	876890	812340	2737900	2874700	2739000	1170100	1451300	1191800	--
Zmhn001358	C13H16O8	[M-H]-	4-O-Glucosyl-4-hydroxybenzoic acid	Phenolic acids	249770	238560	198130	87874	77491	93209	191490	162810	178890	85492	57680	84998	183490	143380	165660	265080	263200	270650	96300	185430	115210	--
Hmtn001302	C13H16O8	[M-H]-	Glucosyloxybenzoic acid*	Phenolic acids	2762500	2594000	2995100	939370	1123100	1030500	2595000	2384400	2257400	943950	1091700	1045400	1084000	1201500	1201300	4042300	3627300	4008600	1629100	2053800	1879900	--
mws2367	C14H20O7	[M-H]-	Salidroside	Phenolic acids	25454	14407	17145	17177	22834	25856	16541	13564	17186	19253	25647	16670	15496	14991	22044	22349	26655	21297	21725	18214	24024	ko00350,ko01100
Lmqn008288	C18H36O3	[M-H]-	3-Hydroxyoctadecanoic Acid	Lipids	258020	212020	260570	226270	252720	273450	215260	281890	177130	312120	248250	256890	168100	187130	357600	219830	238230	167000	247100	244030	234060	--
pme2246	C14H6O8	[M-H]-	Ellagic acid	Tannins	2595300	2708300	2550200	2341400	2937600	2685400	1786200	1226500	1339900	1799100	2153300	2178400	2320900	1853000	2387200	3605000	3541500	3634600	1831800	2538900	2266000	--
Hmyp002315	C15H10O7	[M+H]+	3,5,7,4'-Tetrahydroxy-Coumaronochromone	Others	680150	507490	595710	182720	271970	186280	424290	398850	424850	297800	276650	338620	352450	498330	523420	526690	515100	585720	287470	601970	467980	--
Zmhn000892	C13H18O8	[M-H]-	4-O-Glucosyl-3,4-dihydroxybenzyl alcohol	Phenolic acids	67496	71131	63791	50695	42846	43254	49525	52011	59468	33937	27186	41765	62394	87409	81806	72467	78079	53067	54113	60932	45387	--
mws0044	C15H12O7	[M-H]-	Dihydroquercetin(Taxifolin)	Flavonoids	37578	51150	48777	62091	66489	63914	49413	50811	45029	30680	43429	33538	33529	51614	34134	67441	71943	76310	41775	45405	38276	ko00941,ko01100,ko01110
mws0049	C15H14O7	[M+H]+	Gallocatechin	Flavonoids	15265000	15819000	15992000	17452000	18033000	17628000	7933700	8317500	8109300	6744100	6519600	6348100	8302600	8526200	8565500	24164000	25542000	24470000	13286000	13031000	14524000	ko00941,ko01110
mws0042	C15H14O7	[M-H]-	Epigallocatechin	Flavonoids	8624500	8661300	9089100	13449000	14577000	12961000	5904500	6636500	6476100	6652700	6959000	6805100	6813700	7255300	6390600	13792000	13503000	13232000	7531700	9474400	7945700	ko00941,ko01110
pme1086	C10H17N3O6S	[M-H]-	Glutathione reduced form	Amino acids and derivatives	17092	17388	30524	30516	40275	43025	229740	207170	166600	192790	99351	54567	91345	167290	102140	119020	122250	134130	111840	135230	103450	ko00270,ko00480,ko01100,ko02010
pmb2855	C11H20N2O8	[M-H]-	L-Glutamine-O-glycoside	Amino acids and derivatives	28805	31137	30020	15007	19925	23180	29992	41735	24599	10297	9309.1	12452	13769	9300.3	14048	29531	31574	31233	17790	14318	21132	--
pmn001610	C20H36O2	[M-H]-	Eicosadienoic acid	Lipids	9730	8398	11155	16080	15500	19508	15055	17930	13810	9846	10897	9758.8	9606.7	7296.6	10084	14282	14830	13949	9883.1	12058	14281	ko01040
Lmhn003074	C14H14O8	[M-H]-	Feruloylmalic acid	Phenolic acids	16270	16577	22068	30094	26300	29773	9	9	9	31746	42682	35644	26747	23144	9	27033	18950	20150	17114	35753	26738	--
pmb2791	C18H30O4	[M-H]-	9-Hydroperoxy-10E,12,15Z-octadecatrienoic acid	Lipids	36506	29360	45084	51344	50515	35185	85335	70120	48544	30094	82163	50095	30227	44858	60192	27870	35199	48144	48116	65042	62157	ko00592,ko01110
pmb2789	C18H30O4	[M-H]-	13S-Hydroperoxy-6Z,9Z,11E-octadecatrienoic acid	Lipids	47393	47845	65004	73837	69310	48718	125870	116170	64610	42571	122470	67744	45323	66834	94463	41324	46597	65968	71378	88440	79507	--
pme3967	C12H17N5O5	[M+H]+	2-(Dimethylamino)guanosine	Nucleotides and derivatives	515830	523370	428210	549030	557550	588680	338020	337620	298890	118960	127330	142130	490210	476710	488200	672660	684750	734680	465390	485830	441390	--
Lmhn001477	C13H12O9	[M-H]-	2-Caffeoyl-L-tartaric acid (Caftaric acid)	Phenolic acids	42370	66485	87744	38125	30349	32842	67833	67836	81857	18953	19350	28753	75609	91604	90268	49289	42535	48920	40232	55622	61523	--
Zmjn004133	C18H32O4	[M-H]-	9S-Hydroperoxy-10E,12Z-octadecadienoic acid	Lipids	24292	23793	23353	23584	22595	24927	22353	22413	21130	26135	23589	23087	23243	21419	23400	21487	22875	26225	21780	22837	16063	ko00591,ko01100
Rfmb087	C18H32O4	[M-H]-	9-Hydroxy-13-oxo-10-octadecenoic Acid	Lipids	70738	69827	67675	72602	72892	63960	64052	69905	69715	65252	66059	60586	69173	65528	62384	66844	65860	63020	67621	71961	58754	--
Lmbn004685	C18H32O4	[M-H]-	5S,8R-DiHODE; (5S,8R,9Z,12Z)-5,8-Dihydroxyoctadeca-9,12-dienoate	Lipids	24435	20575	22396	25100	26082	27925	21829	21022	23157	21926	21401	20912	20994	22324	25723	21462	19997	25650	21759	24779	23391	ko00591
pmb2804	C18H32O4	[M-H]-	13S-Hydroperoxy-9Z,11E-octadecadienoic acid	Lipids	141040	137730	140040	136900	130200	129390	133910	132090	129040	140180	136680	129260	134150	129870	134520	128290	133210	123980	138960	130910	124190	ko00591,ko01100
Lmbn005287	C18H32O4	[M-H]-	7S,8S-DiHODE; (9Z,12Z)-(7S,8S)-Dihydroxyoctadeca-9,12-dienoic acid	Lipids	17678	18556	12717	50295	54630	57932	12238	10106	9022.1	21927	22819	18751	13094	13652	15627	12567	14520	11450	17775	23129	21398	ko00591
pmn001689	C18H32O4	[M-H]-	9-Hydroxy-12-oxo-15(Z)-octadecenoic acid	Lipids	21890	23004	19934	24359	26152	22946	20224	20504	22056	21305	22146	23514	19162	21020	21082	20919	18771	22828	19270	22956	19286	ko00592,ko01110
Cmbp003236	C14H19NO5S	[M+H]+	(E)-S-(3-(4-Hydroxy-3,5-dimethoxyphenyl)allyl)cysteine	Alkaloids	235490	224240	234440	1615900	1597400	1722300	111580	103320	117260	76381	72410	79700	155790	164530	173780	287410	317170	285950	404090	441140	423910	--
Lmyn002403	C14H18O8	[M-H]-	Mandelic acid-β-glucoside	Phenolic acids	63265	63071	61146	106810	105490	117940	64183	70106	63943	54274	48455	42115	70167	76669	72762	98848	89109	93381	58967	60938	56708	--
Cmzp002057	C14H18O8	[M+H]+	6-O-Acetylarbutin	Phenolic acids	18712	17151	18445	43678	36040	45450	12745	10191	9709.9	12858	17718	15193	31606	29964	29499	70180	73632	75468	32961	26790	30445	--
Lmbn005487	C18H34O4	[M-H]-	12,13-DHOME; (9Z)-12,13-Dihydroxyoctadec-9-enoic acid	Lipids	58599	64069	63437	196420	201900	208070	76213	65485	63681	109210	116870	108720	80476	88535	84279	47258	48866	43862	70972	97621	98358	ko00591
Lmqn004838	C15H8O8	[M-H]-	3-O-Methylellagic acid	Tannins	2506800	2430700	2089200	1826600	2211200	2033800	2332600	2067700	2279200	1449400	1614400	1536600	2870800	2955000	2880200	3161700	2942600	2746600	1628100	2641900	2297300	--
Lmdp003808	C16H12O7	[M+H]+	Azaleatin (5-O-Methylquercetin)	Flavonoids	91330	72417	75842	49056	53246	54041	67826	59781	69799	26513	34601	46366	103370	83764	90709	96335	91438	83080	58401	58088	50566	--
pmb2871	C13H16O9	[M-H]-	1-O-Gentisoyl-D-glucoside	Phenolic acids	2245100	2528000	2482700	1812700	1933800	1749000	1983200	1590700	1859600	1548000	1439300	1551800	1781000	1832500	1702400	2556700	2470600	2878900	1891300	1966900	1530800	--
pmn001367	C13H16O9	[M-H]-	Protocatechuic acid-4-O-glucoside	Phenolic acids	2333000	2703600	2160400	1734000	1725500	1671900	1879500	1554400	1836700	1641500	1513900	1581400	1633500	1478100	1421400	2599800	2621900	2503100	1660100	2045700	1494400	--
pmn001553	C14H20O8	[M-H]-	Cimidahurinine	Phenolic acids	1059700	999920	925040	902510	1068500	888200	749390	815490	736680	2013700	1975700	1683400	1977900	1674900	2152200	2049800	2071300	1802200	972890	1374700	1342700	--
Hmtn001120	C14H20O8	[M-H]-	5-(2-Hydroxyethyl)-2-O-glucosylphenol	Phenolic acids	1100000	1088500	1097100	982200	835500	1015700	1007400	1030900	1061000	2793600	2475600	2519000	2224100	2233400	2397200	2359800	2493400	2366800	1383200	1468500	1494900	--
pmb0751	C16H16O7	[M+H]+	Trans-5-O-(p-Coumaroyl)shikimate	Phenolic acids	1035400	984320	956570	804970	777380	826080	148080	161580	149070	532530	477940	491190	194400	209170	208570	839750	805130	836820	566770	571930	497990	ko00940,ko00941,ko00945,ko01100,ko01110
pmb3075	C16H16O7	[M-H]-	3-O-p-Coumaroylshikimic acid	Phenolic acids	78504	80330	77244	67765	60360	56351	14494	22133	9	44632	63406	37550	24425	13716	11816	69971	47475	50664	21000	47901	45632	--
mws0582	C11H19N3O6S	[M+H]+	S-(Methyl)glutathione	Amino acids and derivatives	92758	81278	54549	36591	28785	55058	223940	181960	193400	63937	86137	59204	78464	75910	65400	78366	92671	87419	116380	99103	53690	--
pme3188	C9H13N2O9P	[M-H]-	Uridine 5'-monophosphate	Nucleotides and derivatives	14500	9275.6	17721	24700	17663	29701	25786	22548	24894	13465	12989	10488	14197	12476	12727	22683	17564	20815	13594	23432	13048	ko00240,ko01100
mws0983	C20H39NO2	[M+H]+	N-Oleoylethanolamine	Alkaloids	30994	31008	35708	32242	36502	29479	28995	32929	27984	17909	22891	21343	27977	27273	27783	25651	36671	26036	30848	27326	27161	--
pmn001516	C14H14O9	[M-H]-	5-Galloylshikimic acid	Phenolic acids	1482800	1511500	1064200	654010	749740	625190	1879400	1370900	1400100	1415200	981780	1493800	1499600	1398400	1243200	131180	118610	108170	749660	1127500	882090	--
pmn001515	C14H14O9	[M-H]-	3-Galloylshikimic acid*	Phenolic acids	745020	725010	712140	341310	366310	384280	846370	695050	791050	739690	608280	773140	635840	726360	707860	67923	53878	62969	353050	571410	468790	--
pmn001419	C15H18O8	[M-H]-	1-O-[(E)-p-Cumaroyl]-D-glucose	Phenolic acids	26629000	28470000	27590000	21834000	24542000	22661000	17426000	16506000	15760000	57239000	56519000	47583000	18501000	18802000	18044000	24895000	21965000	21762000	30624000	34809000	27012000	--
HmLn002835	C15H18O8	[M-H]-	Cis-p-Coumaric acid 4-O-glucoside*	Others	9159700	10875000	9315600	7177600	8039600	8865500	5612400	6342300	4836300	19961000	25108000	19954000	6585900	6073200	5182400	9340400	10137000	11334000	7975500	10848000	11020000	--
Zmhn002301	C15H18O8	[M-H]-	p-Coumaric acid-4-O-glucoside	Phenolic acids	10524000	11001000	10431000	11532000	6946900	9444200	7741300	8235500	6187000	27970000	25915000	25279000	6120100	6171100	6816400	11070000	11169000	9178700	9579700	11242000	10249000	--
Hmsn002272	C15H20O8	[M-H]-	Demethyl coniferin	Phenolic acids	401790	346200	493300	199360	167680	100920	391780	447660	423190	136310	117360	138370	300160	329210	282080	601820	563380	614880	295530	269020	253990	--
pmn001690	C16H24O7	[M-H]-	3-Hydroxy-4-isopropylbenzylalcohol-3-O-glucoside	Phenolic acids	669700	614240	732490	9	9	9	348230	349090	246940	9	9	9	439700	377940	379420	507740	543050	564560	328520	358780	302140	--
pmn001691	C18H32O5	[M-H]-	9,12,13-Trihydroxy-10,15-octadecadienoic acid	Lipids	11458	11837	12005	10595	11528	12376	19599	17832	19985	8512.2	5503.6	8466.8	10411	11218	10908	8156.4	10274	11762	11244	15256	10080	--
Lmtn002565	C14H18O9	[M-H]-	1-O-Vanilloyl-D-Glucose*	Phenolic acids	959030	878690	1110900	763270	746500	832380	573790	684190	641580	1408900	1262000	1033400	828000	804330	850010	1166000	1067100	1214200	820430	935060	963150	--
pmn001517	C15H22O8	[M-H]-	3,4,5-Trimethoxyphenyl-1-O-Glucoside	Phenolic acids	548150	550770	594200	1706800	1993700	1920200	881250	918550	881990	366280	482940	343540	1088900	1038300	1033300	598090	668460	594750	594030	911370	760230	--
pmp001045	C15H22O8	[M+H]+	Bartsioside	Others	89925	79192	130050	105930	94381	95730	137930	150890	165050	82005	85957	90213	145920	141350	169630	120560	145250	80666	125700	104840	75681	--
Lmbn003970	C18H34O5	[M-H]-	9,12,13-TriHOME; 9(S),12(S),13(S)-Trihydroxy-10(E)-octadecenoic acid	Lipids	13046	16289	10791	11176	11310	14734	27947	27691	23270	10479	12050	10836	17593	15582	16106	10637	10226	11373	16904	14073	14279	ko00591
pmn001694	C18H34O5	[M-H]-	9,10,13-Trihydroxy-11-Octadecenoic Acid	Lipids	206180	198790	204010	213490	220580	235300	257570	262690	240950	192880	192760	183730	201760	203940	217110	199760	209030	202590	205500	216280	169090	ko00591
pmp001284	C19H38O4	[M+H]+	Monopalmitin	Lipids	18856	12004	14539	14626	19661	15096	17298	13237	25512	21511	12903	20023	20291	19878	17263	17990	16532	18358	17264	18819	17097	--
pme3184	C10H14N5O6P	[M+H]+	2'-Deoxyadenosine-5'-monophosphate	Nucleotides and derivatives	40317	36072	31022	108100	148690	146150	27611	30484	32093	104010	110560	103220	53914	65745	44000	36036	32027	29588	60828	46488	51554	ko00230,ko01100
pmb0789	C14H21NO8	[M+H]+	Pyridoxine-5'-O-glucoside	Others	67327	117250	133120	309310	478750	389940	56511	63893	87534	294830	244140	242470	112960	140310	166520	121460	49845	60106	174660	199780	170990	--
pmc0066	C10H13N4O7P	[M+H]+	2'-Deoxyinosine-5'-monophosphate	Nucleotides and derivatives	728300	853820	1025600	333820	291250	300790	724180	661130	843330	1308900	1466100	1148600	279280	331040	332030	977830	1194000	1371300	629730	475370	442210	ko00230
pmn001518	C13H16O10	[M-H]-	1-O-Galloyl-D-glucose*	Tannins	14668000	14555000	14729000	28688000	27552000	29719000	8257700	8494800	9108700	5656800	5563000	5237800	8343600	8143900	8881600	8985000	8806500	9318600	8629000	12555000	9014100	--
Lmfn000604	C13H16O10	[M-H]-	6-O-Galloyl-D-glucose*	Tannins	13620000	14121000	13399000	17854000	18179000	19412000	7123700	13195000	12473000	6000900	4165500	7321400	14391000	14506000	12789000	15301000	12533000	13671000	10871000	12563000	11935000	--
pmb2928	C13H16O10	[M-H]-	Gallic acid-4-O-glucoside*	Tannins	385820	417050	356430	391390	413840	384710	550130	472490	431360	324250	325550	270460	308550	314870	288930	370750	367280	395620	314720	396030	406500	--
Zmhn001703	C13H16O10	[M-H]-	5-O-Galloyl-D-hamamelose	Tannins	35092000	34309000	37425000	47787000	43778000	49471000	31881000	29700000	30018000	18248000	19190000	18989000	34224000	33930000	33301000	35775000	34705000	32400000	30882000	33876000	35716000	--
Hmln000659	C13H16O10	[M-H]-	3-O-Galloyl-D-glucose	Tannins	36153000	35510000	29581000	32109000	31203000	32814000	31684000	24834000	26764000	37983000	34584000	40068000	30397000	32270000	26247000	32872000	26711000	30598000	30180000	30063000	30505000	--
Lmmn003088	C14H20O9	[M-H]-	2,6-Dimethoxyhydroquinone-1-O-glucoside	Others	27593	34892	22983	72832	65186	70458	82005	63489	57370	341410	312850	308330	105080	105110	93774	7583.2	6101.9	4020.2	82686	120520	100610	--
Lmmn001552	C14H20O9	[M-H]-	Leonuriside A	Phenolic acids	11293000	11334000	11449000	19567000	22754000	23608000	6170200	6230900	6299800	4266200	3594900	4250000	6141000	5783800	6510600	8068700	7190300	6975800	7091300	9719700	7040800	--
Lmmn001294	C14H20O9	[M-H]-	Koaburaside	Phenolic acids	118210	111630	156790	146370	102190	96917	72783	79340	86541	36267	31007	27777	87196	94029	94774	107900	137130	83102	75997	127630	56931	--
Hmln002806	C16H16O8	[M-H]-	5-O-Caffeoylshikimic acid	Phenolic acids	294560	286420	288550	348300	377760	386210	57553	52815	47078	130430	130080	129780	66823	96166	77036	308580	313960	390880	193370	224630	172790	ko00940,ko00941,ko00945,ko01100,ko01110
pmb0382	C19H14O6	[M+H]+	O-Feruloyl 4-hydroxycoumarin	Lignans and Coumarins	37896	31284	29639	86078	55057	83381	31940	45904	56871	74891	111980	87213	97842	88511	160530	48245	41540	47357	68359	50140	47711	--
pma6460	C16H18O8	[M-H]-	4-O-p-Coumaroylquinic acid*	Phenolic acids	989900	747700	819610	496860	624360	535330	1375900	1869400	1713800	2205400	1924100	1796100	981450	1251100	1126800	986790	1287000	1273500	894080	1256000	1087200	--
pmb3074	C16H18O8	[M-H]-	5-O-p-Coumaroylquinic acid*	Phenolic acids	240750	235960	251030	310880	280410	319190	126920	163350	133530	308180	337910	362730	165290	148260	154660	282470	242200	280400	195440	264260	233240	ko00940,ko00941,ko00945,ko01110
pmn001421	C16H18O8	[M-H]-	3-O-p-Coumaroylquinic acid*	Phenolic acids	393430	482500	363720	515270	464760	445290	217580	209090	244380	615670	542290	482900	215910	199960	217650	418350	399120	428480	267670	452660	337490	--
pmb3068	C16H18O8	[M-H]-	1-O-p-Coumaroylquinic acid	Phenolic acids	138410	133540	134760	142230	162540	151690	144940	180350	149860	1074800	818900	947900	139730	184170	153220	322330	281480	263570	228360	254310	331410	--
Zmyn000083	C6H14O12P2	[M-H]-	D-Glucose 1,6-bisphosphate	Others	136720	129590	120630	240800	221950	208220	92034	110170	92680	88102	88309	87687	194950	187420	169150	156880	148230	150360	102590	163450	156990	ko00500,ko01100
pme3311	C6H14O12P2	[M-H]-	D-Fructose-1,6-biphosphate*	Others	23084	38089	31800	60278	49525	50228	11899	27319	14629	22894	26190	32988	24565	11476	18954	29821	35607	49174	26271	28940	32142	ko00400,ko00710,ko01100,ko01110,ko01200
pma0149	C15H16O9	[M+H]+	Sinapoyl malate	Phenolic acids	22845	15998	20278	13201	17810	14240	16314	10824	10661	11982	14811	9134.9	8041.9	10528	12442	17440	16460	20467	12556	13839	9208.6	ko00940
Xmgp006913	C20H20O5	[M+H]+	2,4,2',4'-tetrahydroxy-3'-prenylchalcone	Flavonoids	8676.8	8713.9	14228	67781	21939	38786	5632.9	7457.2	5187.9	37527	36696	8165.6	11546	9889.1	9343	18380	22795	18511	11573	22579	15195	--
pmn001420	C15H18O9	[M-H]-	1-O-[(E)-Caffeoyl]-D-glucose	Phenolic acids	11676000	12217000	12313000	13239000	15344000	13900000	5295000	4581300	4276500	10497000	9224200	9765100	3850000	3730200	3667100	11048000	10658000	10772000	6892700	9608800	7503200	--
Zmhn001793	C15H18O9	[M-H]-	6-O-Caffeoyl-D-glucose	Phenolic acids	12223000	13079000	11488000	13915000	13558000	14386000	4486600	4327100	4494800	9856300	9660800	9410500	3903300	4129000	4351700	11611000	11607000	11678000	8300500	10162000	8880800	--
Lmsn000381	C12H22O11	[M-H]-	D-Maltose	Others	7335200	4162700	4837700	15099000	17646000	22634000	7362800	6898500	5430200	6666300	6101800	10966000	11060000	9605800	9902600	4586800	3701100	5211700	5761600	10605000	9302600	--
pme0519	C12H22O11	[M-H]-	D-Sucrose	Others	11132000	9661400	12853000	28166000	31526000	28586000	12224000	13445000	11255000	14678000	10366000	11129000	15926000	16263000	14237000	8039700	7819300	9267100	9988500	15055000	18248000	ko00052,ko00500,ko01100,ko01110,ko02010
Zmjn000425	C12H22O11	[M-H]-	D-Lactulose	Others	1041600	2195700	2242300	7308500	4339600	3913300	2008400	2583600	1341400	1685000	1333500	1364600	3175100	1520200	1953800	424330	898200	1303700	2458000	1622300	1807200	--
mws0906	C16H22O8	[M-H]-	Coniferin	Phenolic acids	5902400	5548000	6319600	7864000	9943000	7710400	3061400	3837900	2990400	10027000	10091000	9663500	2753200	2881800	3103400	8773700	8839100	8378600	3957100	6520100	5967700	ko00940
pmb2211	C19H38N2O3	[M+H]+	Cocamidopropyl betaine	Alkaloids	31733	31542	56614	68240	74329	94919	58803	54525	56667	45539	113680	59330	51157	59105	49967	41368	43612	39175	57002	56416	45633	--
Lmtn002109	C15H20O9	[M-H]-	Pleoside	Phenolic acids	31622	29665	34578	65044	74362	70531	69524	96794	98282	32130	27742	35054	93374	65706	66944	15944	18540	9	34059	52046	49123	--
Lmmn000774	C15H20O9	[M-H]-	Dihydrocaffeoylglucose	Phenolic acids	63713	80788	62715	70854	80141	75364	79898	88181	97223	46643	63047	75354	109810	65988	81517	98110	67140	81411	72184	63859	60301	--
pmp000261	C14H18O10	[M+H]+	Methyl 6-O-galloyl-glucoside	Tannins	20722	29606	22163	12677	16696	20166	23451	14133	29861	13211	17978	14874	15489	10749	11565	19573	17613	29240	14365	16291	9501.6	--
Lmtn000940	C14H18O10	[M-H]-	1-O-(3,4-Dihydroxy-5-methoxy-benzoyl)-glucoside	Phenolic acids	706030	690660	683390	217280	236480	256590	1057100	838910	950120	687190	667900	665410	558500	827220	806390	546300	537240	572190	540810	628100	503790	--
pmb0981	C10H14N5O7P	[M+H]+	Adenosine 5'-monophosphate	Nucleotides and derivatives	697860	740770	624530	918470	856040	1098400	861090	679050	652330	733020	981320	676490	533590	728090	567320	758270	1011500	934430	631260	736850	444980	ko00230,ko00908,ko01100,ko01110
Lmhp011562	C21H36O4	[M+H]+	1-α-Linolenoyl-glycerol*	Lipids	219250	188010	175750	291110	295900	300890	272110	279540	264010	169140	176540	163650	201720	192190	185240	192180	170450	182810	253520	213220	180960	--
Lmhp011388	C21H36O4	[M+H]+	2-α-Linolenoyl-glycerol	Lipids	257590	256680	236030	333470	319080	329850	360630	367270	366630	176840	211630	180440	250250	249180	235800	199900	199060	197620	279780	271500	227040	--
mws0178	C16H18O9	[M-H]-	Chlorogenic acid (3-O-Caffeoylquinic acid)	Phenolic acids	3500000	3701000	3652500	1262400	1266600	1402700	3267900	3688100	3993800	2979700	2233700	2495000	1663000	1679700	1748500	5019600	4580400	5005400	2430300	2961800	2525100	ko00940,ko00941,ko00945,ko01110
mws1077	C16H18O9	[M+H]+	Scopoletin-7-O-glucoside (Scopolin)	Lignans and Coumarins	376780	404140	384800	9	9	9	139250	144930	111670	9140.5	12220	8480.8	153510	207410	175450	542190	644380	577400	214040	205410	147030	ko00940,ko01110
pme1816	C16H18O9	[M-H]-	Neochlorogenic acid (5-O-Caffeoylquinic acid)*	Phenolic acids	4566600	4314200	4047200	1645800	1547000	1589600	3926400	4483100	5059600	3247200	2650700	2857300	2040200	2007700	1808500	5372400	4949900	5212300	2874700	3730200	3119900	--
Lmhp012042	C21H38O4	[M+H]+	2-Linoleoylglycerol*	Lipids	31826	32478	29048	47461	47999	49206	34171	34381	36957	18438	22932	20338	24126	27584	22830	25180	22704	23877	37497	29395	25238	--
Lmhp112042	C21H38O4	[M+H]+	1-Linoleoylglycerol	Lipids	56344	57347	58341	65229	67561	70690	59933	60010	55922	47324	52654	48578	51605	52845	44591	50743	51882	52021	61737	56593	36034	--
Zmhn002422	C16H20O9	[M-H]-	1-O-Feruloyl-D-Glucose	Phenolic acids	628640	560900	679340	951060	826570	960070	1041400	1098200	948510	1923700	1688800	1827600	803850	748570	748490	495840	577190	485920	862810	859810	880570	--
Zmhn002334	C16H20O9	[M-H]-	6-O-Feruloyl-D-glucose*	Phenolic acids	56710	49396	71953	151480	118250	104160	25782	14731	43721	255910	297860	317960	63264	68473	93653	62475	53120	90630	84080	47146	86372	--
pmb3056	C16H20O9	[M-H]-	Homovanilloylquinic acid	Phenolic acids	28691	29709	30456	28953	27712	35652	49500	59716	42974	74420	77158	72216	49992	62799	57808	21556	28766	27159	35482	46202	39896	--
pmb0296	C21H40O4	[M+H]+	1-Oleoyl-Sn-Glycerol	Lipids	39653	41067	38172	11047	10937	10050	74470	61314	70089	8494.7	13074	8753.7	40313	40908	38097	48767	48747	49736	36409	30923	31783	--
Zmhn003082	C15H18O10	[M-H]-	5-O-Galloyl-methyl quinine ester	Phenolic acids	19383	17835	15403	15315	9716.7	11213	22303	16531	20982	18878	14810	31140	29939	29895	18784	22276	25775	27938	13895	18424	18018	--
mws0097	C20H22O6	[M-H]-	Pinoresinol	Lignans and Coumarins	63481	54291	156770	50081	37777	52914	27192	44969	43656	25281	20157	19612	97385	83700	103230	122520	163090	149690	66375	78199	65747	ko00998,ko01100,ko01110
pmb3107	C15H20O10	[M-H]-	Glucosyringic Acid	Phenolic acids	53943	76483	73537	83459	99364	98217	128100	111180	106860	75639	70431	61326	103010	122230	117630	41844	51478	36264	77595	74438	83434	--
pmb0998	C10H14N5O8P	[M+H]+	Guanosine 5'-monophosphate	Nucleotides and derivatives	30998	31298	35790	21100	20682	24505	38735	27456	29610	19493	30612	21439	25240	31220	20850	46194	51728	47281	19931	22905	10199	ko00230,ko01100
Lmgp003270	C16H16O10	[M+H]+	Scopoletin-7-O-glucuronide	Lignans and Coumarins	25995	22113	20193	17695	13899	13284	22071	21557	22993	53166	60287	59418	44743	50388	44163	24199	29637	25895	25313	32886	24373	--
mws0179	C17H20O9	[M-H]-	Chlorogenic acid methyl ester	Phenolic acids	17278	11713	9981.2	18568	20483	16170	25310	31341	22300	18366	18191	18197	28078	21969	23966	19056	18296	13673	13218	24912	21439	--
pma3724	C17H20O9	[M+H]+	1-O-Feruloylquinic acid	Phenolic acids	22740	29144	18067	10631	20210	14906	28874	27904	31281	54910	77197	63719	56649	54208	42696	41504	30766	35514	36373	40843	27257	--
Lmbp002309	C17H22O9	[M+H]+	Sinapaldehyde-4-O-Glucoside	Phenolic acids	25989	24143	22993	15404	22768	18550	41100	41193	39574	36564	34334	31279	32682	40714	37461	22050	13897	9631	26804	28868	20578	--
pmb3317	C16H20O10	[M-H]-	Quinacyl syringic acid	Phenolic acids	27423	29568	20709	19228	16436	26319	15122	14945	12532	17703	12438	18706	11300	17172	12197	27784	18165	20823	20187	25173	21681	--
pmn001695	C16H20O10	[M-H]-	Trihydroxycinnamoylquinic acid	Phenolic acids	713090	612810	548260	452980	515480	491550	537390	441490	477350	930350	910060	879900	513810	583900	583240	373780	428240	370630	457370	580160	442230	--
mws0055	C20H20O7	[M+H]+	Tangeretin (4',5,6,7,8-Pentamethoxyflavone)	Flavonoids	328690	341220	328640	309900	319900	328440	362430	339810	349250	332240	360000	356830	350380	364780	312960	361580	351350	348240	350940	348770	296850	--
mws0011	C17H24O9	[M-H]-	Syringin	Phenolic acids	13499	8925.8	11658	11351	12746	10843	30165	21289	24911	9768.7	9	9	16769	17612	23666	12280	11855	18867	11476	13955	13129	ko00940
pmb0108	C19H18O8	[M+H]+	Feruloyl syringic acid	Phenolic acids	280830	293850	301330	836480	821550	824900	423780	426860	413530	116760	151610	94421	580430	585680	621360	398050	441670	378460	453890	439380	409790	--
pme3337	C14H17N5O8	[M+H]+	Succinyladenosine	Nucleotides and derivatives	1869500	2049900	1909400	1857800	1866500	2110000	1468400	1363700	1388100	1169100	1180700	1199600	1632500	1724400	1621900	3011600	2870600	3070200	2013000	1960600	1334000	--
pme1286	C14H20N6O5S	[M+H]+	S-(5'-Adenosy)-L-homocysteine	Amino acids and derivatives	127650	131520	111440	215520	196360	193690	100140	103470	89073	99513	96964	97438	88585	98950	105400	115640	134150	143510	121930	162600	70576	ko00270,ko01100,ko01230
HJN003	C17H22O10	[M-H]-	1-O-Sinapoyl-D-glucose	Phenolic acids	78052	60931	100250	97753	103020	94903	111670	123640	118590	66071	47176	59081	152470	192890	173140	60496	56788	55366	92546	90106	91659	ko00940
Lmzn001582	C18H28O9	[M-H]-	5'-Glucosyloxyjasmanic acid	Phenolic acids	89118	82076	94864	103540	121600	130690	71572	50061	54392	93796	86320	98880	142540	137200	129910	92857	93071	89585	82597	82294	88140	--
Hmpp002596	C21H26O7	[M+H]+	5'-Hydroxyhexahydrocurcumin	Others	46158	45282	47026	40306	42705	42421	72828	88211	79332	43024	44750	40173	76854	84767	75994	84149	88468	74845	63139	59482	56311	--
pme2735	C15H22N6O5S	[M+H]+	S-Adenosyl-L-methionine	Amino acids and derivatives	444320	518220	457100	540000	470740	551710	401760	453550	453250	550860	495640	522890	392680	425700	575560	583110	479520	554000	424910	473640	297580	ko00261,ko00270,ko00330,ko00908,ko01100,ko01110,ko01230,ko04122
pmn001556	C20H18O9	[M-H]-	Cimicifugic acid K	Phenolic acids	152940	143500	139630	71584	57139	77844	503040	539860	533670	156970	124720	144380	291290	242580	280450	90539	94681	86881	155090	210710	166820	--
mws0043	C21H22O8	[M+H]+	Nobiletin (5,6,7,8,3',4'-Hexamethoxyflavone)	Flavonoids	296810	301900	298110	273810	267570	265800	317680	315680	308390	320290	312470	317720	299430	296050	300400	292210	298010	305610	293390	300860	277880	--
Cmjn004337	C18H26O10	[M-H]-	Benzyl-(2''-O-xylosyl)glucoside	Phenolic acids	241890	202310	160280	266470	279540	250190	154410	123450	116980	81867	109920	86374	117190	95030	102520	123480	142960	163790	114420	153810	111290	--
pme3007	C9H14N2O12P2	[M-H]-	Uridine 5'-diphosphate	Nucleotides and derivatives	113520	105270	118870	89356	96607	109010	178350	195510	170430	86308	78127	85843	84184	67136	87762	158570	140540	121590	87242	110160	95661	ko00240,ko00908,ko01100
pmn001738	C17H24O11	[M-H]-	Oleoside 11-methyl ester	Phenolic acids	34652	22770	35246	35780	29471	26102	221900	192030	213340	21514	33433	26429	150880	134380	118160	21468	26766	26348	55613	80074	54984	--
pmn001471	C19H18O10	[M-H]-	Lancerin	Phenolic acids	15251	6486.5	7391.5	21305	23202	29226	6055.2	19474	19499	12689	14422	20035	17638	21823	16716	9	4170.2	10654	13461	17120	15313	--
Cmyp007259	C20H22O9	[M+H]+	Poliothrysoside; Nigracin	Phenolic acids	36865	41218	39790	16063	20522	15476	32689	36501	35721	25652	28778	19854	41720	40604	34481	36190	33989	45140	24575	28299	18633	--
pmb2165	C18H38NO7P	[M+H]+	LysoPC 10:0	Lipids	20616	21326	19373	52208	54850	59664	13307	13071	11039	45214	44163	51313	18494	18364	19612	37856	36013	33576	30180	32219	35240	--
Lmhn003494	C20H16O10	[M-H]-	Caffeoylbenzoyltartaric acid	Phenolic acids	11419	26191	14988	37192	68325	41086	38921	51460	56772	41518	31626	34755	64044	88276	71971	7652.2	6664.7	13419	40685	49549	48427	--
Hmcn002743	C22H26O8	[M-H]-	Lirioresinol A	Lignans and Coumarins	166630	166410	168860	169490	159220	153310	82773	95814	79576	91614	94741	77787	321290	369640	330550	302570	311770	272880	163630	201350	169140	--
pmn001663	C22H26O8	[M-H]-	Syringaresinol	Lignans and Coumarins	26898	29807	33959	30979	26791	25576	13603	16433	13944	18315	18008	14959	54991	71593	66889	55603	53385	49398	29968	38261	28179	--
mws2523	C12H23O14P	[M-H]-	Trehalose 6-phosphate	Others	135080	131090	115000	220990	207850	262840	81359	76506	62227	148070	130330	145290	128230	128740	122160	134360	136790	131580	94513	148390	147540	ko00500,ko01100,ko01110
Hmcp005697	C30H48O	[M+H]+	δ-Amyrenone	Terpenoids	11181	9376.8	14695	30429	31606	35819	9789	9791.3	7539.4	23367	17817	20705	18697	23879	16561	11503	10764	10952	16056	16835	16866	--
pmb0864	C19H40NO7P	[M+H]+	LysoPE 14:0	Lipids	38972	35994	37944	68903	67531	69017	47492	46862	40525	40804	32133	38136	34357	32931	32094	40716	44563	40257	45429	43444	44296	--
Lmhp008337	C19H40NO7P	[M+H]+	LysoPE 14:0(2n isomer)*	Lipids	41437	32046	38916	56047	56629	56547	40682	37857	42697	34809	25190	31698	33313	29511	30586	31838	37842	37875	44773	41744	45053	--
pme2117	C10H15N5O10P2	[M-H]-	Adenosine 5'-diphosphate	Nucleotides and derivatives	161420	220770	207960	245090	206440	241870	189220	211070	186740	241250	174060	203650	153310	163100	142600	275350	296630	303290	155340	227750	258550	ko00190,ko00195,ko00230,ko00908,ko01100,ko01110
pmn001558	C21H20O10	[M-H]-	Cimicifugic acid E	Phenolic acids	12781	11845	8758.5	15465	13753	12747	9374.7	6470	9648	13394	9327.5	12171	8560.3	10571	8483.7	16748	20503	18981	7911.6	13852	11171	--
Lmsn002494	C19H14O12	[M-H]-	Ellagic acid-4-O-Xyloside	Tannins	5730300	5085800	4791000	5070100	5066900	4609400	3090400	3270800	3521500	4259500	4868900	4396400	5033500	5428100	5074000	4219500	4817400	4015400	3704400	5137700	4694400	--
Lmdp003509	C20H18O11	[M+H]+	Quercetin-3-O-xyloside (Reynoutrin)	Flavonoids	5225700	4852300	5508000	1070300	1029800	1002600	2884600	2662600	2900700	1635600	1767600	1909700	2302900	2661900	2889200	5394400	5544000	5194600	2987600	2976400	3177300	--
mws2186	C20H18O11	[M+H]+	Avicularin(Quercetin-3-O-α-L-arabinofuranoside)	Flavonoids	4148200	3613000	4018400	898530	905850	865540	2404600	2101900	2267800	1203400	1213200	1440600	1803100	2078700	1979600	4131100	4579400	4089900	2339400	2385600	2475500	--
pme1611	C21H22O10	[M-H]-	Isohemiphloin	Flavonoids	44417	48879	38136	52752	43859	50588	38271	52041	41308	28012	53640	36346	69522	52468	58346	40131	45974	47328	38651	53265	35640	--
mws1179	C21H22O10	[M-H]-	Naringenin-7-O-glucoside (Prunin)	Flavonoids	698920	709540	724430	650110	708280	666020	505520	535270	555340	784470	821840	803890	709480	768490	778030	1100500	1014800	993000	661380	690070	606540	ko00941
Lmlp006175	C21H22O10	[M+H]+	Isosalipurposide (Phlorizin Chalcone)	Flavonoids	240570	250660	240140	383850	533770	503960	143020	153600	144110	267320	219770	245870	269670	282990	243420	385850	361710	434540	366720	266660	396140	ko00941
HJN090	C21H22O10	[M-H]-	Butin-7-O-glucoside	Flavonoids	262840	272750	220260	537580	616280	534170	186060	173800	153890	180630	234360	217030	274030	242370	270600	393560	473150	457380	278160	290810	308610	--
Cmzn005251	C21H22O10	[M-H]-	6-O-Caffeoylarbutin	Phenolic acids	1213000	1205500	1029400	1611600	1612000	1433300	1190200	1268000	1188600	1102700	1017200	1116000	1757100	1139200	1217200	1360100	1425100	1533400	1234900	1272300	1096300	--
HJN055	C21H24O10	[M-H]-	Dihydrocharcone-4'-O-glucoside	Flavonoids	1579600	1584200	1501500	790270	821120	751440	897640	905830	794850	974360	953750	1060200	1095300	1093900	1238200	1974500	1973700	2168600	999660	1339500	1072500	--
Lmfn004093	C21H24O10	[M-H]-	Phloretin-4'-O-glucoside (Trilobatin)	Flavonoids	158700	171760	209110	148330	177990	181060	180960	179320	237650	348640	313690	302980	292550	325990	341730	256180	248820	276130	216310	252860	201600	--
mws2118	C21H24O10	[M-H]-	Phloretin-2'-O-glucoside (Phlorizin)	Flavonoids	879900	829610	931630	496550	537180	513800	489440	583720	555120	633230	626550	628640	747480	733310	814520	1175200	1162400	1151100	568160	766300	683900	ko00941,ko01110
pmp000306	C21H26O10	[M+H]+	Cnidimoside A	Phenolic acids	116250	119960	111900	28533	23475	24192	38849	42457	41554	38619	35995	35924	47922	45475	47456	146570	143560	134720	86799	83162	97095	--
Lmhp009187	C20H42NO7P	[M+H]+	LysoPE 15:0	Lipids	12032	11607	10986	20412	17251	19073	18973	15378	15601	11961	14726	17914	13060	10854	12642	9086.1	13017	8240.4	15704	16043	19480	--
pmb0862	C20H42NO7P	[M+H]+	LysoPC 12:0	Lipids	58248	56949	57793	107400	113980	115490	154650	163060	129680	93093	95012	99706	63130	59543	57109	67855	70240	68368	85351	95084	116800	--
Lmhp008885	C20H42NO7P	[M+H]+	LysoPE 15:0(2n isomer)*	Lipids	12142	11955	11386	16732	15815	15651	14182	14252	14972	16583	13810	15631	14111	10646	12761	9737.4	13217	10704	14116	12687	19568	--
mws0355	C22H18O10	[M-H]-	Catechin gallate	Flavonoids	2726300	2409400	2341100	2073100	2115200	2302800	1137800	1365500	1436400	1458700	1404000	1539400	1308800	1325800	1411100	2327800	2096300	2288500	1493800	1599400	1500400	--
mws1397	C22H18O10	[M-H]-	Epicatechin gallate	Flavonoids	2514100	2520600	2436600	2221000	2256200	2470100	1207400	1300800	1617400	1633800	1644500	1432400	1460200	1374900	1291900	2772500	1994600	2526600	1667500	2038600	1525600	--
Hmbp006861	C23H24O9	[M+H]+	1,2-O-Diferuloylglycerol	Phenolic acids	65473	71336	76096	98119	89275	98357	202720	169150	235970	56271	51748	59335	161640	159810	155940	78050	84746	81969	114750	119100	109640	--
pmp000091	C23H24O9	[M+H]+	1,3-O-Diferuloylglycerol	Phenolic acids	29048	28843	34341	42527	35387	43979	82859	74494	101610	23541	19852	23813	68824	74854	70622	34383	34114	33162	48618	49155	52613	--
pme1014	C31H40O2	[M+H]+	Menatetrenone (Vitamin K2)	Others	57780	58736	66519	72963	113280	80241	52781	54003	68766	54589	64627	71747	73338	56643	35312	52304	74843	57481	686760	569680	779620	--
pmb1283	C18H33N5O6S	[M+H]+	L-Glutaminyl-L-valyl-L-valyl-L-cysteine	Amino acids and derivatives	119780	129540	120490	87580	90846	79969	123860	121820	122470	36053	47867	37812	120090	140640	120570	148310	122190	129050	100310	117000	98126	--
Hmln003405	C20H16O12	[M-H]-	Ellagic acid-4-O-rhamnoside	Tannins	62605	77594	85907	110060	70808	100050	67404	63717	64099	78166	76000	81328	90710	88708	75822	81571	67130	55072	62753	81531	65111	--
pme2459	C21H20O11	[M+H]+	Luteolin-7-O-glucoside (Cynaroside)	Flavonoids	598510	578510	638510	699150	583900	542960	536810	489090	482790	548160	543580	450570	854060	845370	840270	887050	971840	1021000	624170	667960	971900	ko00944
mws0045	C21H20O11	[M+H]+	Quercetin-3-O-rhamnoside(Quercitrin)	Flavonoids	272110	135640	138030	80074	68201	84832	83324	99078	72667	87811	89056	72134	95687	113100	121190	107050	182140	117270	112330	145150	204270	ko00944
Hmpp003270	C21H20O11	[M+H]+	Luteolin-4'-O-glucoside	Flavonoids	7894000	7279900	9050200	2114700	2482400	2310200	7624100	8669600	9845200	2590200	2104800	2114300	6991100	8795800	9592800	4334500	3579600	3879400	5928400	5493400	7302600	--
Lmlp003531	C21H20O11	[M+H]+	Luteolin-3'-O-glucoside*	Flavonoids	9985600	9369200	10986000	3334800	3580000	3294100	11218000	11621000	12934000	3382600	2536500	3622500	10329000	12108000	12889000	6054400	6058100	5893200	7600600	7770400	9156000	--
mws0913	C21H20O11	[M-H]-	Kaempferol-3-O-galactoside (Trifolin)	Flavonoids	112210	131500	72392	75318	84238	94170	92557	164450	129240	93909	110640	137670	180290	182320	170040	162940	115350	155450	123600	124050	89757	ko00944
mws2209	C21H20O11	[M+H]+	Kaempferol-3-O-glucoside (Astragalin)*	Flavonoids	9672800	9357700	10655000	3175700	3292500	3168800	10410000	11218000	12733000	3239700	2270300	3256100	10120000	11701000	12646000	5673200	5858600	5359200	7755600	7822000	9289700	ko00944,ko01110
pmb0550	C21H21O11+	[M]+	Cyanidin-3-O-glucoside (Kuromanin)	Flavonoids	10569000	11059000	9970000	1045900	1293200	1168000	6704900	5136000	6103000	14061000	13898000	15595000	5315500	9524700	6705900	8912200	11331000	9096300	6944500	7151900	8829300	ko00942
Lmmn004625	C21H22O11	[M-H]-	Dihydrokaempferol-7-O-glucoside	Flavonoids	484040	469330	446000	288100	297380	265300	374550	432110	392320	525130	514090	520690	816990	702920	835830	694060	714170	773250	431770	512950	503490	--
HJN086	C21H22O11	[M-H]-	Eriodictyol-3'-O-glucoside	Flavonoids	107850	103650	108420	131030	121480	121130	111340	118350	118930	141310	121850	104860	299440	231270	220430	157060	178800	155460	114960	139510	135010	--
Lmtn002796	C21H22O11	[M-H]-	Aromadendrin-7-O-glucoside	Flavonoids	445490	471560	398220	755490	769460	826960	393140	489730	490870	527340	542570	564820	448510	509340	419310	546540	575290	486440	434980	622840	398510	--
mws0057	C21H22O11	[M+H]+	Eriodictyol-7-O-glucoside	Flavonoids	121360	130320	115820	135880	126180	130400	116460	106140	127290	116890	98401	102830	150400	152920	150420	169980	165400	175100	136760	140260	167940	--
Lmhp008763	C21H42NO7P	[M+H]+	LysoPE 16:1(2n isomer)*	Lipids	20056	18936	21376	65833	85353	87466	99291	51505	70459	10679	14203	11052	12108	14040	13279	34269	35671	41056	40991	39249	47874	--
Lmhp009034	C21H42NO7P	[M+H]+	LysoPE 16:1	Lipids	4886.5	4502.3	7965.8	17703	26346	14657	15303	9686.4	9776.6	4579.5	4172.9	5268.4	3981.5	4763.4	4640.4	4748.3	5710.1	7663.7	10897	6628.7	11983	--
HJN093	C20H20O12	[M-H]-	2-O-Salicyl-6-O-Galloyl-D-Glucose	Phenolic acids	150180	159300	152550	182260	151990	171930	62153	67986	109230	113540	151670	121700	68626	78963	74431	179880	219660	207870	130900	150700	130750	--
Li512113	C20H20O12	[M-H]-	Maleoyl-caffeoylquinic acid	Phenolic acids	61631	47594	66880	69805	83062	72756	53216	68109	62546	47739	52020	38875	96756	99215	112380	18207	20443	27075	54507	64425	54342	--
pmn001416	C24H20O9	[M-H]-	Catechin-(7,8-bc)-4α-(3,4-dihydroxyphenyl)-dihydro-2-(3H)-one	Flavonoids	1173600	1166100	1490200	684540	603640	561760	738350	660730	652670	943480	809260	872160	557530	617920	648260	1344400	1394400	1452700	749740	920440	732820	--
pmn001418	C24H20O9	[M-H]-	Cinchonain Id	Flavonoids	1199600	1289600	1260300	691940	629450	517950	687170	703260	695330	1046600	897210	841450	532680	586790	595260	1388100	1485900	1497600	724180	863010	808110	--
pmn001417	C24H20O9	[M-H]-	Cinchonain Ic	Flavonoids	99177	112980	148670	40090	42227	37209	78328	94803	78200	67534	85938	74420	64364	71710	71526	121130	166910	188370	67935	97124	70442	--
HJN041	C21H24O11	[M-H]-	Epicatechin glucoside	Flavonoids	1268200	1456800	1319800	1918300	2222800	2074300	947540	706760	989380	997530	1022900	1121300	951690	992150	1026200	1589000	1590700	1653900	1180600	1476300	1171800	--
pmb0876	C21H44NO7P	[M+H]+	LysoPE 16:0	Lipids	1525900	1430400	1520000	3120100	2888000	2854600	2426200	2298900	2138200	1529000	1549900	1499600	1418800	1296000	1412200	1148000	1273900	1183400	2091800	1702600	2391100	--
pmd0160	C21H44NO7P	[M+H]+	LysoPE 16:0(2n isomer)*	Lipids	24630	20495	18475	43907	45950	43308	106660	101660	97067	30323	24874	28869	29992	26999	27171	21732	19823	19489	36490	42579	49500	--
pmp001277	C21H44NO7P	[M+H]+	3-{(2-Aminoethoxy)(hydroxy)phosphoryl]oxy}-2-hydroxypropyl palmitate	Alkaloids	1569000	1467400	1462400	2959900	2970500	3089800	2416100	2447300	2234700	1518800	1457100	1594800	1354600	1375800	1415800	1206100	1311700	1196500	2175100	1732300	2488800	--
HJN110	C30H48O3	[M-H]-	Betulinic acid	Terpenoids	47833	45679	43170	74800	79727	73392	51271	51251	41225	79129	120130	89478	53641	66405	60969	56609	61277	56300	46105	71544	77228	--
pmn001700	C30H48O3	[M-H]-	24,30-Dihydroxy-12(13)-enolupinol	Terpenoids	43243	35944	33082	53214	55838	62591	36463	41794	31616	60892	88595	65807	49987	47641	41482	45050	52002	47246	44963	44134	64934	--
mws4053	C30H48O3	[M-H]-	Ursolic acid	Terpenoids	11897	7499.4	11139	31822	26575	33292	4048.9	10061	5693.8	16887	22791	20316	12725	14494	12234	7938.1	9156.6	10168	11168	12406	17164	--
pmb0464	C16H27NO14	[M+H]+	L-Aspartic acid-O-diglucoside	Amino acids and derivatives	7423800	6519000	7113500	4057900	3685600	3712900	3360200	3239500	3562400	1249800	1660000	1298900	5108100	6679400	5886000	5868100	5484200	5631200	5405900	5126400	3105500	--
pmb2654	C19H27NO12	[M-H]-	Anthranilate-1-O-Sophoroside	Phenolic acids	1651300	1114900	1176000	7628100	6675000	6075500	1289000	2089800	1186800	665260	1005600	879460	2618800	1845900	2282800	831750	822400	664570	1123700	1926700	1862200	--
Lmjp003655	C22H22O11	[M+H]+	6-C-MethylKaempferol-3-glucoside	Flavonoids	192650	204240	218300	167330	178980	177880	132570	153770	152090	273410	253950	256000	274690	294780	318970	275470	261300	261050	218730	207020	299530	--
pmp000579	C22H22O11	[M+H]+	Diosmetin-7-O-galactoside	Flavonoids	197980	192370	193720	174190	179880	174570	149580	160570	143390	248820	249020	262430	293430	302970	305320	275590	257670	262900	216380	227670	282610	--
Hmgp002189	C22H22O11	[M+H]+	Hispidulin-7-O-Glucoside	Flavonoids	199120	199220	214440	148030	170540	167220	155200	160740	156270	263530	259280	255990	268080	297040	293790	274060	268570	264860	209020	226600	298580	--
Lmdn004974	C23H26O10	[M-H]-	Syringalide A	Phenolic acids	186690	165690	156100	80898	104240	91298	26035	50053	51855	991550	945090	1025900	145100	148470	180410	269640	255360	320250	237920	306500	300880	--
Hmdn001667	C20H16O13	[M-H]-	Ellagic acid-4-O-glucoside	Tannins	3059600	2420000	2477000	2028300	1862500	2015800	2091600	2325900	2541300	2657500	2514700	2539700	2121500	2183400	2219100	3223200	2777500	3212600	1856900	2720800	2346900	--
mws1329	C21H20O12	[M-H]-	Quercetin-7-O-glucoside	Flavonoids	16656000	14744000	18232000	5966500	5255700	5066600	18945000	17907000	17316000	11399000	10169000	10869000	12849000	15437000	17226000	13812000	14351000	13903000	11659000	13567000	10909000	--
Lmdp003286	C21H20O12	[M+H]+	Isohyperoside	Flavonoids	5933600	5805200	6766000	1801400	1643200	1619700	5601300	5076800	5285000	3127400	3255500	3445900	4247200	4952400	5326100	5685300	5939400	5704000	4765100	4744600	6563800	--
mws0091	C21H20O12	[M-H]-	Quercetin-3-O-glucoside (Isoquercitrin)	Flavonoids	30063000	30080000	29607000	12465000	10953000	9515700	34249000	31360000	32274000	20093000	21575000	21009000	25299000	28467000	29951000	24080000	29223000	29036000	21928000	25669000	21745000	ko00944,ko01100,ko01110
mws0061	C21H20O12	[M-H]-	Quercetin-3-O-galactoside (Hyperin)	Flavonoids	32682000	32430000	37114000	14750000	12636000	13004000	39229000	41930000	37278000	24661000	26702000	27254000	32879000	34691000	38567000	31266000	36332000	32247000	26299000	32338000	26461000	--
Zmhn002545	C22H24O11	[M-H]-	4-O-(6'-O-Glucosylcaffeoyl)-3,4-dihydroxybenzyl alcohol	Phenolic acids	36081	35294	60318	49257	42200	26704	7123.9	7799.8	20026	43047	30824	27363	13570	16182	21886	30139	37696	28962	26244	29999	17384	--
Lmzp002365	C22H24O11	[M+H]+	Hesperetin-7-O-glucoside*	Flavonoids	587080	526260	523790	267110	239380	194350	509390	587620	556010	353480	394530	336030	478700	477390	505900	413270	583380	587480	461890	442010	595680	ko00941
pme1598	C22H24O11	[M-H]-	Hesperetin-5-O-glucoside	Flavonoids	19829000	21364000	23648000	8166200	7116300	8316600	24797000	24662000	25310000	15794000	13764000	15863000	19233000	21284000	20866000	15921000	18582000	20835000	15367000	21579000	15948000	--
pme1398	C21H21O12+	[M]+	Delphinidin-3-O-glucoside (Mirtillin)	Flavonoids	805220	864140	1030200	515040	468240	558200	533300	560040	624580	782550	650380	723950	624840	463750	594460	893910	789010	730990	729750	675150	968440	ko00942
Lmhp009464	C22H44NO7P	[M+H]+	LysoPE 17:1(2n isomer)*	Lipids	11236	10192	9493.9	49436	36406	32263	24334	29226	25106	5458.8	8256.6	6657.7	6974.4	6133.4	6883.7	14693	15858	16117	15620	18532	23601	--
Lmhp009769	C22H44NO7P	[M+H]+	LysoPE 17:1	Lipids	11149	8266.8	11500	43759	32780	34202	28811	27844	24715	5948.4	9036.1	7056.4	8735.9	5849.1	6120.8	12827	16103	15050	20335	18791	24146	--
pmd0130	C22H46NO7P	[M+H]+	LysoPC 14:0	Lipids	230750	209970	230230	353290	361560	377510	408010	432190	368860	153090	149980	174760	168640	165640	164740	200770	206180	194240	278110	261790	377510	--
Lmfn001344	C20H20O13	[M-H]-	Maplexin C (2,3-Di-O-Galloyl-1,5-Anhydro-D-Glucitol)	Tannins	1163300	917550	966780	439740	610920	702260	1232200	877130	917440	148160	140930	117890	536870	572940	578650	1103600	1207900	1007500	746890	840140	797780	--
Hmjn008136	C30H46O4	[M-H]-	Camaldulenic acid	Terpenoids	19078000	18850000	20662000	26622000	29200000	29026000	7125100	7437100	10150000	35906000	34905000	33813000	23024000	24867000	22306000	19608000	18452000	16544000	19464000	23747000	23627000	--
pmn001705	C30H48O4	[M-H]-	3,24-Dihydroxy-17,21-semiacetal-12(13)oleanolic fruit	Terpenoids	26007000	25843000	26679000	31115000	30182000	31576000	19449000	18452000	18280000	29084000	28189000	28436000	28488000	28762000	28551000	27144000	27700000	28042000	26866000	27573000	26147000	--
mws1610	C30H48O4	[M-H]-	Maslinic acid	Terpenoids	17216000	17080000	18135000	18557000	17125000	18506000	13854000	12324000	12409000	20788000	20248000	21628000	18232000	17738000	18118000	20852000	20590000	20359000	15457000	18524000	17363000	--
Lmzn006169	C30H48O4	[M-H]-	Pomolic acid	Terpenoids	1494800	1451800	1484400	10023000	9303400	9566400	1291100	1145500	1117700	12202000	11174000	12345000	1693900	1860100	1945200	1061600	1088300	1482700	4704000	5139700	5069200	--
pmp000266	C30H48O4	[M+H]+	3β,19α-Dihydroxyolean-12-en-28-oic acid	Terpenoids	24789	29147	30012	34231	41756	42016	13630	13689	12476	25491	36166	39311	19321	21023	17861	18967	24095	18733	32541	26834	33741	--
Zmpn008194	C30H48O4	[M-H]-	Corosolic acid	Terpenoids	22055000	22192000	22859000	28516000	27732000	28144000	18834000	17215000	16979000	26201000	26476000	25264000	23196000	24262000	23813000	22500000	23979000	23957000	23258000	24582000	23921000	--
pmn001706	C30H48O4	[M-H]-	2-Hydroxyoleanolic acid	Terpenoids	16220000	15938000	16520000	16177000	16473000	17488000	12831000	11925000	11750000	18406000	18020000	19244000	16732000	16624000	16436000	18761000	19287000	19357000	15530000	17345000	16091000	--
Lmzn006284	C30H48O4	[M-H]-	2α-Hydroxyursolic acid	Terpenoids	6035300	5255000	5233100	5217400	4968600	4965700	4134000	4791900	4234500	1781400	2471900	2126000	4785500	4640300	4005400	4453200	4657800	4461200	4239500	4060100	4185100	--
pmb1912	C20H23N7O7	[M+H]+	10-Formyltetrahydrofuran	Alkaloids	5919400	5519500	5894700	6146500	5780700	6303900	7493600	7765700	7300900	4235600	4222500	4579100	7043500	6774100	7335800	4872100	5339000	5278600	6137700	6699700	7766800	ko00670,ko00970,ko01100,ko01200
Lmhp008801	C23H42NO7P	[M+H]+	LysoPE 18:3	Lipids	355860	309170	325140	582450	789990	580430	1394900	1409900	1317400	462560	467510	470090	374210	312600	394190	287060	280510	261170	546270	599630	858100	--
Lmhp008589	C23H42NO7P	[M+H]+	LysoPE 18:3(2n isomer)*	Lipids	4312800	4189800	4084100	2759400	3172200	2899500	14087000	14917000	13974000	3997300	3579500	3548200	3830100	3848600	3725500	2610300	2531600	2636800	5963900	5181800	7920800	--
pmn001467	C20H28O13	[M-H]-	Polygalatenoside D	Phenolic acids	12541	9403.2	11802	28121	23803	38187	9	9	9	22488	19608	14188	9	9	9	11436	10424	22943	9714.3	12663	11485	--
pmb0874	C23H44NO7P	[M+H]+	LysoPE 18:2(2n isomer)*	Lipids	4501600	3982300	3450300	2629200	2892000	2798500	13870000	13831000	13634000	2517700	2458700	2319500	3459000	3409500	3274500	2305400	2470200	2214700	4947700	5108500	6887700	--
pmb0881	C23H44NO7P	[M+H]+	LysoPE 18:2	Lipids	334510	225150	238470	548350	568330	527770	736180	740390	690370	230500	239680	248600	222720	232690	243910	216630	229840	215660	357680	399320	518170	--
Hmjp003123	C21H18O13	[M+H]+	Quercetin-5-O-glucuronide	Flavonoids	14704000	16249000	17556000	9	9	9	9	9	9	9	9	9	23783	19105	17652	9	9	9	3511300	3314600	4006400	--
Zmhn004909	C21H18O13	[M-H]-	3,4-Digalloylshikimic acid	Phenolic acids	1273800	1435300	1389400	2033200	2174300	2258600	312500	364840	382800	5350400	4654400	5165100	1273400	1245500	1233900	1331600	1294100	1355100	1601600	1951300	1661800	--
Lmyp004444	C22H22O12	[M+H]+	Tricin-4'-methylether-3'-O-glucoside	Flavonoids	2015300	2005900	2578800	1062900	1112000	1038600	3133800	2950200	3223800	1299900	1404600	1274900	2006000	2566500	2803300	1872500	2177100	2028300	2016300	2001300	2721500	--
Zmhn002764	C22H22O12	[M-H]-	4-O-(6'-O-Glucosylcaffeoyl)-3,4-dihydroxybenzoic acid	Phenolic acids	76799	110580	103350	43044	50330	40114	28304	19532	36218	244710	256340	230190	78932	78970	59770	209670	204760	201130	84827	138950	112670	--
Hmcp002207	C22H22O12	[M+H]+	Isorhamnetin-7-O-glucoside (Brassicin)	Flavonoids	2127600	2038700	2493100	1051500	1162200	1025300	3072100	3025600	3161200	1346100	1411600	1251900	2097900	2676300	2799900	1863600	2278400	2064500	2104500	2135800	2758200	--
Lmjp002906	C22H22O12	[M+H]+	Rhamnetin-3-O-Glucoside	Flavonoids	2125200	2044800	2573600	989090	1144900	961750	3165200	3004300	3331600	1413300	1325500	1337800	2072400	2624600	2687900	1885400	2332400	1962100	2063300	2235000	2808200	--
pmn001525	C23H26O11	[M-H]-	3,5-Digalloylshikimic acid	Phenolic acids	62923	71983	35311	40601	48767	50816	45965	50248	76895	45233	56662	60370	65482	67215	48688	9	9	9	35442	49986	47674	--
Lmnn002886	C23H26O11	[M-H]-	1'-O-(3,4-Dihydroxyphenethyl)-O-caffeoyl-glucoside	Phenolic acids	899520	938530	1083800	24357	14958	9	9	9	9	54720	40939	65705	21502	25550	19326	32176	44176	52274	169020	199230	230410	--
mws0289	C23H46NO7P	[M+H]+	LysoPE 18:1	Lipids	48602	46701	70056	131770	134570	116040	104680	156860	87607	50770	49650	65178	54220	58019	53556	45200	71024	56629	98838	77924	125600	--
pmb2260	C23H46NO7P	[M+H]+	LysoPC 15:1	Lipids	17906	18203	15059	20192	17496	17966	31344	28976	30748	14375	14877	15273	20703	19515	20026	17173	19836	16132	20816	21461	33550	--
pmb0856	C23H46NO7P	[M+H]+	LysoPE 18:1(2n isomer)*	Lipids	502790	437060	408780	189120	215520	218860	1447300	1304700	1287500	122020	124150	127170	380490	366210	395520	405450	393760	382750	499120	479970	642550	--
pmp001280	C23H46NO7P	[M+H]+	3-{[(2-Aminoethoxy)(hydroxy)phosphoryl]oxy}-2-hydroxypropyl-9,12-octadecenoate	Alkaloids	44083	43790	59170	140340	130100	131830	78605	89226	72323	41308	50362	64701	57788	61763	47908	62775	43217	53673	103560	58607	118110	--
pmb2319	C23H48NO7P	[M+H]+	LysoPC 15:0	Lipids	36790	40289	41693	52345	53606	55154	119450	104500	97232	43799	38794	42840	39371	37215	39867	28129	31551	33260	55912	54222	79508	--
pmb0883	C23H48NO7P	[M+H]+	LysoPE 18:0	Lipids	25099	23261	22882	71394	72045	76252	45674	41330	38322	28155	26019	29581	29917	28706	30417	30516	31215	28234	40445	37968	53648	--
pmn001628	C20H18O14	[M-H]-	4,6-(S)-Hexahydroxydiphenoyl-D-glucose	Phenolic acids	4921100	3877100	2903300	6331600	5244400	5745800	3736700	4405300	4021300	4214500	5344200	5582700	6215300	5300700	4452100	4453500	3615600	3690400	4257600	4752100	5104000	--
pmb3072	C22H26O12	[M-H]-	3-O-p-Coumaroylshikimic acid-O-glucoside*	Phenolic acids	26844	26925	34140	23229	25779	24794	23230	25014	17111	25748	24764	30184	29638	27058	34974	27401	26180	15264	24652	31886	28590	--
pmb3066	C22H26O12	[M-H]-	5-O-p-Coumaroylshikimic acid O-glucoside	Phenolic acids	41689	43629	38976	53925	53522	57983	41214	47683	43784	35017	36387	39032	58118	46929	66841	49734	48212	44544	35555	48891	40820	--
Wmhn001495	C20H20O14	[M-H]-	1,4-Di-O-Galloyl-D-glucose	Tannins	2050200	2468900	1942500	3271400	3228300	3150100	706110	776830	734540	1198900	1343100	1311200	1230300	1291500	1145900	3376900	3332200	3421100	1363600	1895200	1636500	--
Lmfn000797	C20H20O14	[M-H]-	2,3-Di-O-Galloyl-D-Glucose	Tannins	827220	601070	720590	555190	588910	530120	303870	272310	347070	734980	891870	710290	606260	541890	597710	729070	719360	736480	461260	597330	484790	--
pmn001629	C20H20O14	[M-H]-	Digalloylglucose	Tannins	1058200	667390	537800	393350	323930	383020	324940	278580	323000	613030	469850	535650	454910	315770	343170	372140	417720	450580	361300	592230	288470	--
pmn001526	C20H20O14	[M-H]-	1,6-Di-O-Galloyl-D-Glucose	Tannins	1967000	1810600	2205700	3391200	3430600	3979200	789280	990460	971660	1674100	1358600	1507900	1185300	1431400	1091200	3192900	3030500	3189700	1589300	2370700	1821500	--
pmp000268	C30H46O5	[M+H]+	Rosamultic acid	Terpenoids	4499000	4217400	4000500	6282100	6344500	5884500	1563000	1746200	1807300	3401200	3291800	3500000	4917500	5054000	4614100	6394100	5712200	5629200	4735800	4906400	6148400	--
Lmsn011830	C30H46O5	[M-H]-	2α,19α-Dihydroxy-3-oxours-12-en-28-oic acid	Terpenoids	287530	266100	272550	301050	303950	311170	137230	159770	151940	234410	223600	230840	271740	272660	270350	311670	333810	312850	247160	274030	267750	--
pmp000444	C30H46O5	[M+H]+	27,28-Dicarboxyl ursolic acid	Terpenoids	75431	74429	58993	224720	245070	212170	14102	18133	14984	28523	21790	33218	45726	33754	38059	96331	80829	87555	80431	87311	120410	--
Li512114	C31H50O4	[M-H]-	Corosolic Acid Methyl Ester	Terpenoids	6616.6	6425.5	7463.3	10897	11521	12737	9959.9	10257	9381	17989	17282	19166	9117.2	10680	10016	4465.4	5773.7	4720.8	9945.8	11946	11405	--
pmn001527	C22H32O12	[M-H]-	Di-O-galloyl Methyl gallate	Tannins	22987	24907	28268	15472	16795	21187	115550	114390	112090	30700	24240	31953	79188	82491	70078	30584	27274	26252	27463	50574	36245	--
pmn001426	C30H48O5	[M-H]-	Euscaphic acid	Terpenoids	96169	88306	98501	75658	82719	76070	41762	46676	60472	118140	122120	94310	126000	134850	115430	85981	96183	79776	80664	102260	86336	--
Hmjn003948	C30H48O5	[M-H]-	Madasiatic acid	Terpenoids	8898000	8637100	8806800	16210000	16021000	16278000	4371300	3900100	3817200	15213000	15168000	15944000	8891800	9067900	8886000	9233700	9986600	9613700	9412400	11567000	10237000	--
Wmhn009757	C30H48O5	[M-H]-	2α,3β,23-trihydroxy-12-ene-28-ursolic acid	Terpenoids	8163600	7943000	8336900	13934000	12621000	13805000	3450300	3658100	3457100	15181000	14174000	14864000	7981400	8336000	8263800	9599000	9625600	9305200	8683900	10119000	9796400	--
pmn001708	C30H48O5	[M-H]-	Asiatic acid	Terpenoids	2672600	2741300	2746200	3377000	3355800	3238400	1970900	2051500	1922700	2812600	2675900	2954000	3361400	3255100	3523700	3274900	3213600	3046100	2610200	2938800	2674900	--
Zmpn006881	C30H48O5	[M-H]-	Tormentic acid	Terpenoids	5434000	5524500	5598400	6075600	5896900	5879000	4408500	4416500	4507500	5480600	5530000	5681100	5920900	5901000	6202900	6182300	6055200	5828500	5163500	5574400	5205100	--
pmp000269	C30H48O5	[M+H]+	Arjunic Acid	Terpenoids	2231100	2112500	2101800	2106400	2195100	2123900	1424800	1399300	1453600	2123400	1936800	2197500	2257000	2500700	2085900	2337300	2227300	2192500	1911200	2309400	2803500	--
Lmmn003398	C23H22O12	[M-H]-	Kaempferol-3-O-(6''-acetyl)glucoside	Flavonoids	62917	60027	60521	90608	67295	77600	86781	103940	134110	74517	53577	51217	61238	99493	77262	48659	55664	48133	60786	73128	75654	--
Lmmn003041	C25H32O10	[M-H]-	Isolariciresinol-9'-O-xyloside	Lignans and Coumarins	102410	96718	133970	122290	78514	110530	90264	115600	103610	100690	71626	80982	116570	93340	103790	143820	145260	148220	92640	92496	74246	--
Cmsn002067	C25H32O10	[M-H]-	7S,8R-threo-3',9,9'-trihydroxy-3-methoxy-4',7-epoxy-neolignan-4-O-rhamnoside	Lignans and Coumarins	14414000	15434000	13567000	10604000	11199000	10478000	16800000	16605000	15766000	10778000	10971000	11340000	17576000	15192000	16217000	15224000	16577000	17247000	11603000	16503000	12725000	--
pme0444	C23H25O12+	[M]+	Malvidin-3-O-glucoside (Oenin)	Flavonoids	23257	20331	24337	24409	19409	24065	24090	18911	24547	15227	16613	18462	19267	22840	25238	23855	21398	21780	17370	19225	27550	ko00942
Lmhp008833	C24H48NO7P	[M+H]+	LysoPC 16:1(2n isomer)*	Lipids	104900	97310	92677	105220	144750	138970	786530	692840	665200	46093	49393	47390	133090	128630	118450	92132	106170	98943	182640	190790	237080	--
pmp001270	C24H48NO7P	[M+H]+	LysoPC 16:1	Lipids	15213	16376	17232	57189	97591	52494	59928	49095	53544	10310	12431	11228	11513	10064	8320.3	12403	24324	18059	23907	32981	45413	--
pmb0855	C24H50NO7P	[M+H]+	LysoPC 16:0	Lipids	6066500	5876300	5837200	8892800	9395500	9486100	20022000	18959000	18221000	4718200	4552900	5100800	5232700	5210100	5434100	3943400	4130600	3845000	7794100	7998700	10158000	--
pmd0132	C24H50NO7P	[M+H]+	LysoPC 16:0(2n isomer)*	Lipids	276980	283160	254000	469010	510390	486050	1082500	1086500	876550	207800	206450	228400	316390	279940	325170	221860	249790	233060	548080	470510	753700	--
Zmhn003297	C21H20O14	[M-H]-	3-O-Digalloyl quinic acid	Phenolic acids	696660	565920	506550	205920	196280	236430	280790	235990	338100	529340	601810	672150	250110	235630	242070	625470	527160	579110	364120	514190	390230	--
pmb3061	C22H28O13	[M-H]-	5-O-p-Coumaroylquinic acid O-glucoside*	Phenolic acids	173360	142360	194140	79711	66900	84349	98896	95699	85636	343180	317600	313870	84712	98881	78312	275360	285470	287090	145000	182080	155930	--
pmb3064	C22H28O13	[M-H]-	3-O-p-Coumaroylquinic acid-O-glucoside	Phenolic acids	399890	353060	350660	185930	193350	196720	264840	297540	312840	956130	928240	972900	272710	306930	273090	577290	608130	597750	360840	446050	414910	--
mad2394	C24H22O12	[M-H]-	Sinapoyl-p-coumaroyltartaric acid	Phenolic acids	144280	130870	149640	210590	207690	199890	82869	79926	72987	528200	488040	531760	126780	155770	113330	149810	184380	179280	155510	214230	199060	--
Lmhn003799	C24H22O12	[M-H]-	Feruloylferuloyltartaric acid	Phenolic acids	39357	45504	54859	67541	76448	69072	16044	22399	16508	214340	211820	198170	50128	61774	53943	44354	40661	40586	65931	70387	70221	--
Lmsn010604	C30H46O6	[M-H]-	2α,3α,19α-Trihydroxyurs-12-en-23-formyl-28-oic Acid	Terpenoids	152100	149010	145050	440880	433840	439730	7430.1	10373	15029	22352	28885	27887	135470	128820	136870	211050	245300	202200	148100	180810	164200	--
Zmhn003076	C24H24O12	[M-H]-	((2R,3R,5R,6R)-6-(((E)-3-(3,4-dihydroxyphenyl)acryloyl)oxy)-3,4,5-trihydroxytetrahydro-2H-pyran-2-yl)methyl (Z)-3-(3,4-dihydroxyphenyl)acrylate	Phenolic acids	27561	17716	34016	21047	15356	24995	29400	17658	21883	14998	19031	20981	46226	47668	52872	14651	17185	9	21165	30423	21706	--
Lmsn009589	C30H48O6	[M-H]-	2α,3β,19α,23-Tetrahydroxyurs-12-en-28-oic acid	Terpenoids	243560	247400	240380	643920	591840	602560	40188	50881	91720	136870	141220	132650	243050	202880	248150	315490	319120	294420	270780	330900	305430	--
Lmsn009238	C30H48O6	[M-H]-	1β-Hydroxyeuscaphic acid	Terpenoids	208280	208910	220330	338870	328300	384180	91026	87503	92384	290170	267840	277680	242010	251810	269930	247250	253400	241840	195470	247350	224420	--
Zmcn010211	C30H48O6	[M-H]-	Roxburic Acid	Terpenoids	64889	62976	48773	240630	236260	232990	3900.8	3799.2	6782.2	6708.4	10027	10950	21792	20707	24138	81414	74024	70223	60366	73570	67774	--
Lmsn009824	C30H48O6	[M-H]-	2α,3β,19α,23-Tetrahydroxyolean-12-en-28-oic acid	Terpenoids	21843	11522	15615	32575	32406	30326	12162	15801	8519.4	23325	11631	21986	27330	25950	27623	19186	21407	22643	21513	24034	12506	--
Hmln003398	C30H48O6	[M-H]-	2α,3α,19α,23-Tetraydroxyurs-12-en-28-oic acid	Others	586280	596830	668100	1271600	1179500	1359300	450850	525130	451480	787110	771940	823580	640560	697180	696790	535650	549010	479900	536090	708180	648200	--
Hmjp003546	C30H48O6	[M+H]+	Madecassic acid	Terpenoids	60161	48014	50799	208890	194840	153140	14926	8362.5	7697.8	304040	251240	294320	39883	36385	34931	57756	64397	55595	142120	100470	180490	--
Lmhp008718	C25H48NO7P	[M+H]+	LysoPC 17:2	Lipids	39441	31903	37705	23423	26278	24708	200860	211340	200630	21277	20285	23072	53168	53189	56617	26128	27458	19019	69065	67018	86686	--
Hmln002199	C23H22O13	[M-H]-	Quercetin-3-O-(6''-acetyl)galactoside	Flavonoids	41847	48133	45808	31136	26367	25238	63486	50313	36874	19554	17927	19486	30373	38204	43859	71733	51776	88777	25052	43435	36835	--
Lmhp009590	C25H50NO7P	[M+H]+	LysoPC 17:1	Lipids	44359	39530	41897	13929	19832	17398	323550	320590	315310	17852	25271	18301	76276	72920	76890	29566	28935	29752	80496	84062	108140	--
pmb3055	C22H26O14	[M-H]-	p-Coumaroylquinic acid-4'-O-glucuronide	Phenolic acids	8155.1	9872.2	8648	5885.1	7416.1	6833.8	42901	54907	60985	40128	46806	37702	18434	16798	19572	7238.6	6215.4	9	26446	29917	22321	--
mws1584	C25H24O12	[M-H]-	1,3-O-Dicaffeoylquinic Acid (Cynarin)	Phenolic acids	25481	29795	24108	13305	15610	20268	8942.5	16379	14960	5934.2	9874	7940.5	10863	16241	11312	20964	23905	20883	11950	15845	10416	--
pmp001279	C21H48N3O9P	[M+H]+	Bis(N,N-Diethylethanaminium)-2-acetamido-1,5-anhydro-2-deoxy-1-[-hydroxy(phosphonato)methyl]-D-glucitol	Alkaloids	372690	317640	358240	580140	602080	618800	1221600	1269500	1030900	408740	398480	432460	354700	311900	366550	247430	284130	232660	498270	526560	650580	--
pmb0865	C26H48NO7P	[M+H]+	LysoPC 18:3(2n isomer)*	Lipids	900050	804810	758760	642730	687750	614910	4162200	4265600	4162200	645350	605880	616300	1242600	1245200	1190300	552790	662250	596390	1622400	1601400	1966200	--
pmb0854	C26H48NO7P	[M+H]+	LysoPC 18:3	Lipids	62900	81542	72283	139920	139200	133420	674820	706290	594620	80845	74342	80866	70175	88285	87721	58175	58400	46738	153920	148460	196790	--
pmn001424	C24H38O12	[M-H]-	(6S,7E,9R)-6,9-Dihydroxy-4,7-megastigmadin-3-one-9-O-xylosyl(1-6)glucoside	Others	42383	38139	35059	83565	75959	75642	83440	67800	72224	68164	73130	68087	92591	70405	83527	17972	21070	19690	46320	53471	52662	--
pmp001273	C26H50NO7P	[M+H]+	LysoPC 18:2	Lipids	1748500	1593900	1638000	3332900	3365400	3420100	9370600	8966800	8006500	1107600	1058200	1289300	1341500	1485700	1473600	1364700	1335600	1239300	3131000	3069900	3631300	--
pmp001251	C26H50NO7P	[M+H]+	LysoPC 18:2(2n isomer)*	Lipids	11289000	10637000	9558900	8327900	9362200	8791100	55610000	55167000	53882000	4809300	4655700	4693500	13026000	12153000	12424000	6582200	7266200	6446900	18367000	19670000	23052000	--
pmn001378	C26H32O11	[M-H]-	Pinoresinol-4-O-glucoside	Lignans and Coumarins	3734200	4187900	4142800	1846000	2057500	1926400	2003300	1977000	1906300	2522400	2334000	1943700	2178200	2153000	2120600	6442100	6444400	6174900	2719300	3208700	2533800	--
Lmsn008066	C30H48O7	[M-H]-	1β,2α,3α,19α,23-Pentahydroxyurs-12-en-28-oic acid	Terpenoids	22903	21616	21990	72909	67782	74125	16469	15824	14960	44662	37508	25164	44161	27229	21964	33392	27304	28344	29799	35401	30059	--
pmp001281	C26H52NO7P	[M+H]+	LysoPC 18:1	Lipids	360120	305150	347760	393420	294840	321400	1815200	1726900	1757200	142360	183240	171670	322150	347710	331660	314040	325960	348890	421070	589430	462600	--
Lmhp010190	C26H52NO7P	[M+H]+	LysoPC 18:1(2n isomer)*	Lipids	4713300	4221000	4352900	1361700	1540800	1450900	22495000	22833000	22885000	888350	911520	944270	3908600	4203000	4563800	4134300	4504900	4018400	5952700	6170400	7386700	--
pmn001710	C24H26O13	[M-H]-	Rosmarinic acid-3'-O-glucoside	Phenolic acids	19618	13828	15806	25064	11396	20986	26309	36118	32565	16722	24656	20310	42681	38611	44081	10166	13572	10086	17163	22296	25897	--
mws0126	C26H54NO7P	[M+H]+	LysoPC 18:0	Lipids	118260	116720	103470	342880	315220	367760	366850	369000	314400	97320	93055	95001	118130	118860	132310	105670	106020	101790	178610	192990	161950	--
pmd0136	C26H54NO7P	[M+H]+	LysoPC 18:0(2n isomer)*	Lipids	7415.7	6334	4628.4	15814	19181	17454	37921	32685	31625	5039.7	6426.5	6655.6	8158.2	8145.2	8782.3	7411	7907.1	7040.2	14814	13097	13718	--
Lmjp003822	C26H26O12	[M+H]+	3,5-O-Dicaffeoylquinic Acid Methyl Ester	Phenolic acids	31834	25308	30812	9	9	9	9026.1	9937.7	8306.5	9	9	9	20537	23520	21687	63125	56508	61720	21394	21434	22525	--
Lmjp003731	C26H26O12	[M+H]+	3,4-O-Dicaffeoylquinic Acid Methyl Ester	Phenolic acids	29351	27278	29333	9	9	9	10646	10962	9859.9	9	9	9	25644	20034	23748	59033	53054	51259	19152	18427	19712	--
Lmhn003801	C25H24O13	[M-H]-	Feruloylsinapoyltartaric acid	Phenolic acids	11524	8961.5	13674	23960	27668	26000	17122	20182	17812	43279	38666	35980	47493	50370	34748	15250	18642	17712	21412	29584	25085	--
Lmhp007840	C27H52NO7P	[M+H]+	LysoPC 19:2	Lipids	14231	15535	11328	21604	19022	20285	80919	79498	72706	8379.7	8456.1	7511.2	17099	19248	21498	9592.9	6633.2	7952.9	28364	24470	33397	--
Lmhp007598	C27H52NO7P	[M+H]+	LysoPC 19:2(2n isomer)*	Lipids	15503	12020	14041	18664	15670	25219	84536	80551	84349	6951.4	7736.2	7793	23742	25576	20931	7983.9	9572.2	8844.5	19715	27474	32751	--
Lmdp004892	C24H22O14	[M+H]+	Kaempferol-3-O-(6''-malonyl)galactoside	Flavonoids	236710	215210	252340	228590	246460	224690	344930	341190	349800	211070	176660	212840	305620	372800	331050	207910	148230	176040	256400	248740	295630	--
Lmmp003817	C24H22O14	[M+H]+	Kaempferol-3-O-(6''-malonyl)glucoside	Flavonoids	237250	224470	260400	256060	262380	245060	347700	351990	361370	214330	176580	207640	297540	373840	351720	205840	162100	177530	278580	264510	300920	--
Zmfn000481	C14H22N2O16P2	[M-H]-	Uridine-5'-Diphosphate-D-Xylose	Nucleotides and derivatives	161150	164030	210190	370570	351390	376580	133180	112990	128740	208450	234480	210320	143330	124220	147610	251450	306390	307830	134760	209370	166480	ko00520,ko00908,ko01100
pmp001274	C28H48NO7P	[M+H]+	2-Hydroxy-5,8,11,14,17-icosapentaenoyloxy]propyl-2-(trimethylammonio)ethyl phosphate	Alkaloids	133590	122260	135070	254640	216400	279580	851260	794980	661470	112210	94731	120830	141270	131740	140080	109290	111490	95151	236060	273460	303860	--
pmp001282	C28H50NO7P	[M+H]+	Propyl 2-(trimethylammonio)ethyl phosphate	Others	20137	19851	23931	18214	20456	23462	105600	98296	100860	18183	15660	21913	27539	23330	26911	21839	22440	26679	36071	38943	47616	--
pmd0147	C28H54NO7P	[M+H]+	LysoPC 20:2	Lipids	6208.8	6668.4	9248.1	20389	18643	23000	24244	28978	30726	10362	9326.3	12318	10548	10557	8835.3	7764.6	9326	8491.1	14058	14790	16199	--
pmp000589	C24H22O15	[M+H]+	Quercetin-7-O-(6''-malonyl)glucoside	Flavonoids	1654000	1516800	1574100	1411400	1501000	1377800	1599600	1620800	1480300	1724200	1755800	1984700	1594000	1930800	1765100	1759900	2256400	1986300	1617100	1701900	1716400	--
Hmln002189	C24H22O15	[M-H]-	Quercetin-3-O-(6''-malonyl)galactoside	Flavonoids	896520	823140	974850	936350	1264800	1153400	956040	921560	1043100	1154700	1232000	1089600	904460	1207100	1179000	1109800	1283500	1224500	981380	1049300	1040900	--
HJN078	C26H30O13	[M-H]-	Pinocembrin-7-O-(2''-O-arabinosyl)glucoside	Flavonoids	107920	107120	111160	188230	203200	217300	116460	119130	117080	195650	195920	194810	113680	115350	110380	155830	166970	160700	126980	150970	134130	--
pmn001371	C27H34O12	[M-H]-	Eucommin A	Lignans and Coumarins	285530	272950	242170	185860	234830	185450	96525	135110	122490	207350	229940	206500	190970	145250	172190	311050	260950	299760	190150	216890	171210	--
pmp000273	C30H26O11	[M+H]+	Gambiriin B3	Tannins	1327500	1086700	1081300	659040	712790	716900	519920	472650	613130	824980	967650	920720	691340	805720	728770	982500	1064600	995770	768660	838270	1023700	--
pmb3114	C30H26O11	[M-H]-	Epicatechin-epiafzelechin	Flavonoids	6053400	5970100	6389100	10965000	10386000	10497000	6292600	6851400	6294200	6855600	7051800	6604800	6859600	6816500	6483800	6611300	6898900	7220100	5988000	6399400	6614900	--
Rfmb25702	C28H34O12	[M-H]-	Pinoresinol-4-O-(6''-acetyl)glucoside	Lignans and Coumarins	48351	36521	51191	35837	39013	40949	15972	23986	14956	28057	21498	19864	27979	23320	21088	76745	81226	76089	31638	39091	36491	--
pmb2922	C15H24N2O17P2	[M-H]-	Uridine 5'-diphospho-D-glucose	Nucleotides and derivatives	1657200	1487900	1674100	4218600	3763700	3855900	1020800	806580	820310	1708700	2064000	1646500	1031200	967800	1022200	2206000	2431700	2440800	901940	1714700	1706200	ko00040,ko00052,ko00053,ko00240,ko00500,ko00520,ko00561,ko00908,ko01100,ko01110
pmp001215	C31H38O10	[M+H]+	Euryalin A	Lignans and Coumarins	6026.5	7258.3	5412.8	5387.4	6010.6	4803.8	24208	21963	22121	15014	12599	11940	34737	35948	33225	6446.6	7180.7	9551.8	14948	15441	14686	--
pmb0837	C30H24O12	[M+H]+	Procyanidin A3	Tannins	799110	934410	920360	602900	872640	814330	715680	955320	882390	658390	877450	823700	843180	737110	614270	1333300	1129900	1165900	1111200	791740	938990	--
mws0836	C30H26O12	[M-H]-	Procyanidin B1	Tannins	162090	168080	100540	286740	302880	259860	180500	177110	170250	304640	341760	282460	376260	358440	448120	148100	151840	118770	221880	263150	190900	--
pme0434	C30H26O12	[M-H]-	Procyanidin B2	Tannins	4550300	4749400	4820700	5712700	5866600	5733300	4599400	5508900	4915300	5337900	5551000	6407100	5650600	6154000	6446800	5635400	6134100	5647700	5343500	5648500	4773200	--
pme0436	C30H26O12	[M-H]-	Procyanidin B3	Tannins	805000	717670	745140	1173600	1412100	1202900	932520	964280	999220	1343300	1410000	1463000	1841100	1880300	1872400	679380	893900	750330	1046000	1263500	979740	--
Lmmp006709	C30H26O12	[M+H]+	Kaempferol-3-O-(4''-p-coumaroyl)rhamnoside	Flavonoids	29278	21114	20819	13225	14816	10376	9	9	9	10418	16891	26528	11717	6883.3	9878.2	22251	34230	27926	13420	13099	12607	--
pme2493	C27H30O14	[M+H]+	Kaempferol-3,7-O-dirhamnoside (Kaempferitrin)	Flavonoids	847090	755350	555140	567060	342680	495290	676230	231510	563130	920290	679750	924630	452520	500910	664200	1175500	1054800	543190	857140	660420	922170	--
pmp000275	C30H28O12	[M+H]+	Gambiriin A1	Tannins	3485800	3424700	3196100	3296400	3563600	3327000	2388200	2363700	2205700	3007200	2617700	3027600	3136400	2858200	3120500	3738500	3897400	3683500	3287500	3197200	3343500	--
mws0046	C27H32O14	[M-H]-	Naringenin-7-O-Neohesperidoside(Naringin)	Flavonoids	34729	41588	38396	76183	82966	47366	33920	30430	39730	81368	85407	62000	61005	81171	70111	44958	69712	52734	50058	44852	44473	ko00941
Lmqn001932	C28H36O13	[M-H]-	Syringaresinol-4'-O-glucoside	Lignans and Coumarins	23742	29868	17048	72198	66039	63689	9477.5	21924	15447	14753	21552	13510	21535	18258	23062	9539.1	14718	10134	30991	22429	32978	--
Lmfn004769	C27H22O15	[M-H]-	Quercetin-3-O-(4''-O-galloyl)arabinoside	Flavonoids	764870	696260	748700	9	9	9	299690	275430	260840	577720	1255900	606930	572170	585380	772610	525800	555310	527760	369580	572690	482040	--
Zmxn003874	C31H38O11	[M-H]-	7,8-Dihydro-Buddlenol B(threo)	Lignans and Coumarins	483500	551360	540520	413990	431970	419140	842940	906520	909830	494260	519730	450330	982760	1036000	991310	877760	838520	814660	545260	712930	611900	--
Zmxn004029	C31H38O11	[M-H]-	7,8-Dihydro-Buddlenol B(erythro)	Lignans and Coumarins	210060	229650	212600	157010	151170	173870	409560	417430	386350	245950	281550	237730	459990	483280	444910	389400	390710	381680	260040	304620	260010	--
Lmmp003672	C31H28O12	[M+H]+	8,8'-Methylenebiscatechin	Flavonoids	223870	195750	209870	179250	188980	193270	219580	217570	218670	92474	81811	100720	192290	181030	169550	300300	310500	353880	196310	219410	269970	--
pmb2936	C28H32O14	[M-H]-	Disinapoyl glucoside	Phenolic acids	22612	29144	31468	56779	61435	48327	13074	11895	10402	8140.6	7048.2	8044.4	28839	35979	35598	14179	13754	12727	17833	24592	17317	--
Rfmb056	C29H36O13	[M-H]-	Medioresinol-4'-O-(6'''-acetyl)glucoside	Lignans and Coumarins	96370	107670	123090	165590	219710	199120	54719	66104	56918	106910	97230	86699	105840	114830	111500	137010	136460	134290	96309	127160	101880	--
mws1290	C30H26O13	[M-H]-	Kaempferol-3-O-(6''-p-Coumaroyl)glucoside (Tiliroside)	Flavonoids	1319500	1662800	1696000	519830	490630	418730	996950	956180	1099400	550600	444640	589930	729010	919430	951900	1290500	964760	1022800	799900	1032100	859790	--
Hmjn004446	C30H26O13	[M-H]-	Luteolin-7-O-(6''-caffeoyl)rhamnoside	Flavonoids	579710	605590	697590	204780	202870	226590	379410	335540	407690	211520	188940	226760	282840	390390	381100	534800	465350	430020	292740	362710	342680	--
Lmyp004407	C30H26O13	[M+H]+	Kaempferol-3-O-(2''-p-Coumaroyl)galactoside	Flavonoids	495150	519670	592900	103580	136000	120710	303550	279860	371730	234580	191090	232960	270650	350460	360900	375970	306750	331590	301790	331010	310100	--
Lmyp004318	C30H26O13	[M+H]+	Kaempferol-3-O-(6''-p-Coumaroyl)galactoside	Flavonoids	484180	515610	599160	102530	125520	134170	343470	323280	390650	223770	202180	234350	267340	344370	363300	373190	298050	335690	303270	328960	303720	--
pmp001106	C27H30O15	[M+H]+	Vitexin-2''-O-glucoside	Flavonoids	31019	27253	27845	37550	41352	48459	29399	19049	20695	30195	31652	26957	30624	27196	34325	34289	32912	27907	30500	32818	34275	ko00944
pmp001079	C27H30O15	[M+H]+	Luteolin-7-O-neohesperidoside (Lonicerin)	Flavonoids	6640.6	8804.9	10305	10326	10023	3877.4	8420	10174	12065	3963.6	2445.6	6943.5	4840.5	11355	14052	7915.8	4505.3	3606.9	10187	6917.1	5715.8	ko00944
mws1073	C27H30O15	[M+H]+	Apigenin-6,8-di-C-glucoside (Vicenin-2)	Flavonoids	157160	151130	162290	238750	232780	228660	139430	134150	124620	165310	168280	182660	178380	191900	194530	182590	192320	161560	182230	163780	166430	--
Lmsp004670	C27H30O15	[M+H]+	Kaempferol-3-O-glucoside-7-O-rhamnoside	Flavonoids	560450	558780	572770	391850	465470	470760	550630	553160	666940	256530	231390	245000	520820	684730	599240	345190	312850	361780	440840	502170	433400	--
Lmsn002815	C27H30O15	[M-H]-	Kaempferol-3-O-rutinoside(Nicotiflorin)	Flavonoids	48640	44783	52556	63583	55962	42258	62104	69838	86974	29754	26715	33670	80947	61048	68864	30719	27924	25126	32921	49562	46566	ko00944,ko01110
Lmjp002867	C27H30O15	[M+H]+	Kaempferol-3-O-neohesperidoside	Flavonoids	519530	526090	535630	426030	422390	450370	592330	497850	653360	233150	237270	270210	521020	627370	569420	345180	361520	359990	455580	485970	446620	--
pme1793	C27H31O15+	[M]+	Pelargonidin-3,5-O-diglucoside	Flavonoids	42423	50455	45428	84338	94297	87522	38184	37782	42650	57449	59842	61242	92243	84760	92914	69386	77407	80700	63492	63778	77278	ko00942
pme1773	C27H31O15+	[M]+	Cyanidin-3-O-rutinoside (Keracyanin)	Flavonoids	523760	483770	506900	436870	443480	475080	337920	244850	258540	424720	462140	422280	452860	342990	322480	833300	905400	926490	477580	545340	585740	ko00942
Lmyp003348	C28H24O15	[M+H]+	Kaempferol-3-O-(6''-galloyl)galactoside	Flavonoids	337380	358670	397430	390560	411120	420100	297910	313750	323760	102150	94006	101820	323780	405460	334360	242680	297190	253470	302930	310760	278950	--
Zmcn005289	C27H28O16	[M-H]-	Quercetin-3-o - [6 '' - O - (3-hydroxy-3-methylglutaryl) - glucoside	Flavonoids	28429000	26683000	33778000	14852000	14893000	14836000	29146000	24225000	27897000	15700000	19602000	16944000	20193000	23210000	25251000	37141000	38250000	38472000	22182000	29798000	25889000	--
Lmyp004052	C30H26O14	[M+H]+	Quercetin-3-O-(6''-p-Coumaroyl)galactoside	Flavonoids	850040	804990	1031200	1365000	1477900	1662400	534200	507660	578820	2282500	2060200	2333100	798530	961040	912470	661660	716830	741980	1076600	1196000	1119500	--
Lmdp004267	C30H26O14	[M+H]+	Quercetin-3-O-(6''-p-Coumaroyl)glucoside	Flavonoids	131080	114070	149260	187790	190530	226740	70202	57761	68928	324570	315950	334170	127520	132000	121540	102060	119320	126720	156980	168500	162610	--
mws0059	C27H30O16	[M-H]-	Quercetin-3-O-rutinoside (Rutin)	Flavonoids	1123900	1189000	1776900	1126200	863260	753810	1054400	896220	958270	854570	928320	909000	720200	769860	833490	1493400	1339700	1370200	880560	1003600	972490	ko00944,ko01100,ko01110
pmb0665	C27H30O16	[M+H]+	Orientin-7-O-glucoside	Flavonoids	189190	198870	217250	109510	93081	102430	127820	116120	118210	99645	115410	123670	94712	100710	96536	171860	176890	201750	137540	146620	143420	--
pmn001583	C27H30O16	[M-H]-	Quercetin-3-O-robinobioside	Flavonoids	1348500	1342200	1620800	897200	815030	959490	954170	874220	927750	754950	937460	896320	662700	804760	884760	1334000	1510900	1492300	998440	1040100	906620	--
Zmhn002032	C28H34O15	[M-H]-	4-O-(6'-O-Glucosylcaffeoylglucosyl)-4-hydroxybenzyl alcohol	Phenolic acids	116150	84850	89066	14928	38254	40244	46749	39589	32518	47989	25701	52319	26601	54122	31840	116800	91094	108200	61360	53681	53382	--
Lmpp003662	C30H27O14+	[M]+	Delphinidin-3-O-(6''-O-p-coumaroyl)glucoside	Flavonoids	5870700	6434300	6682000	3496300	3109600	2817500	4060100	3809900	3859000	3161900	3753500	3734700	2978600	3210600	3348700	5843700	6489100	6490500	4414300	4545700	4227200	ko00942
mws4134	C20H32N6O12S2	[M-H]-	Oxiglutatione	Amino acids and derivatives	191870	213180	288420	1093000	1135400	1081300	58884	41267	43065	339790	365890	402680	256680	249400	286500	340070	270930	328710	359400	424010	467900	ko00480,ko01100
Lmyp003191	C27H20O17	[M+H]+	Phyllanemblinin A	Tannins	249480	208270	202400	86333	104740	76440	116910	131260	148030	74491	77124	73685	61112	89929	78153	233380	215040	248130	113320	141530	146910	--
Lmyp003139	C28H24O16	[M+H]+	Quercetin-3-O-(6''-galloyl)galactoside	Flavonoids	2036800	2116700	2194700	2006700	2003900	1841800	1358500	1285200	1309200	1564500	1661400	1646200	1560900	1910500	1850200	1580000	1442900	1625600	1762000	1633400	1734100	--
Hmdp001872	C28H24O16	[M+H]+	Quercetin-3-O-(2''-galloyl)-glucoside*	Flavonoids	2646900	2768600	3249900	2494900	2657100	2438800	1723500	1576900	1725500	1989400	2044700	2200200	2169500	2570100	2474900	1957800	2038700	2024100	2202300	2346200	2140700	--
pmp000781	C39H54O6	[M+H]+	p-Coumaroyleuscaphic acid	Terpenoids	185870	117410	132670	214230	215890	201070	72294	100050	96727	121740	142720	127280	153670	158490	149180	89745	85592	94496	150590	99619	123920	--
Rfmb26201	C30H38O14	[M-H]-	Syringaresinol-4'-O-(6''-acetyl)glucoside	Lignans and Coumarins	2461300	2193200	2482700	4159900	4450200	4545200	745060	811450	826990	1455100	1604500	1613100	1829200	1840300	1939300	1525900	1834800	1586600	1756300	2179900	1839300	--
pmp001310	C27H30O17	[M+H]+	6-Hydroxykaempferol-3,6-O-Diglucoside*	Flavonoids	3062100	3420000	3778300	9	7284.5	4823.5	12388	10637	11197	4446.2	7521.5	4097.2	7014.1	6940.1	8301.8	2637600	3048400	2747600	949800	1127300	784910	--
pmp001311	C27H30O17	[M+H]+	6-Hydroxykaempferol-7,6-O-Diglucoside	Flavonoids	862590	821800	863260	298450	321920	287550	755980	724350	869240	524580	646430	456450	435680	530820	547670	865720	900060	988990	640110	688640	561810	--
pmn001529	C28H22O17	[M-H]-	3,4,5-Tri-O-Galloylshikimic acid	Phenolic acids	131970	131530	178110	122300	184430	142490	157000	173450	184700	270850	283070	254440	218520	174710	242620	9	9	9	140900	171470	120810	--
Hmln002480	C27H22O18	[M-H]-	Galloyl-HHDP(Hexahydroxydiphenoyl)-glueopy ranose	Tannins	23250000	24166000	22938000	13512000	11338000	15818000	16887000	14286000	14369000	8892400	8855600	10502000	12613000	14630000	11386000	22807000	21679000	24433000	13446000	17507000	12908000	--
Lmhn002379	C27H22O18	[M-H]-	Strictinin	Tannins	17702000	20134000	16573000	10398000	10576000	10833000	13589000	11135000	14140000	7929000	6441100	7428500	10231000	11741000	11323000	19481000	18366000	19423000	9839700	14412000	10801000	--
Cmhn001271	C27H22O18	[M-H]-	Gemin D	Tannins	1245400	1027400	1725700	1694000	1582600	2035900	1947600	1826800	2192000	1012500	1008400	1022400	1612400	1719500	867820	1505200	1165400	1203700	1297300	1901000	1118400	--
Wmhn003618	C27H22O18	[M-H]-	Galloyl-ellagyl-glucose	Tannins	25743000	24308000	24572000	17136000	15214000	15847000	18404000	15441000	17468000	11044000	10625000	10875000	15715000	14754000	13638000	23497000	25705000	24819000	15216000	18564000	15981000	--
pmp000782	C39H54O7	[M+H]+	Caffeoylhawthorn acid	Terpenoids	1424000	1400600	1336000	1585100	1708600	1751700	703880	618630	807300	841420	918940	937230	1427500	1584900	1369200	1215500	1251500	1640300	1343700	1331900	1208000	--
Lmfn001209	C27H24O18	[M-H]-	1,3,6-Tri-O-galloyl-D-glucose	Tannins	51195	88507	57080	30645	27044	11102	22157	27884	32667	19413	33836	28414	24156	31840	36923	103820	79964	114820	40438	33524	40972	--
Lmfn001062	C27H24O18	[M-H]-	2,4,6-Tri-O-galloyl-D-glucose*	Tannins	79471	103480	74500	73576	78274	78575	68461	76313	75104	131610	110440	159340	75979	85567	99798	97380	120310	105900	81052	126900	81531	--
pmn001533	C26H30O19	[M-H]-	2-O-Di-gallic acyl-Glucoside-Glucoside	Tannins	27717	25277	28496	9	9	9	10006	10945	12434	13730	11290	10158	6886.6	9333	7477.6	28904	24734	36677	17843	12154	12096	--
Zmxn004201	C36H58O10	[M-H]-	Rosamultin	Terpenoids	14586000	14192000	15538000	12486000	13578000	12968000	13486000	13431000	14172000	12914000	12928000	13502000	15708000	16575000	15730000	16772000	16680000	12939000	12935000	14685000	14709000	--
pmp000780	C40H56O8	[M+H]+	3-O-Trans-feruloyl euscaphic acid	Terpenoids	152600	165070	175210	147260	131160	128060	38922	36929	35979	53627	51750	57390	147970	149390	134590	298020	314940	269410	142420	116900	150690	--
Lmsn006046	C36H58O11	[M-H]-	2α,3β,19α,23-Tetrahydroxyurs-12-en-28-oic acid-28-O-glucoside	Terpenoids	73729	68054	97064	133250	149890	143560	18567	19638	26318	71061	91998	89851	50188	31464	47755	77190	75174	101120	78211	67945	63114	--
pmp001275	C31H61O14N	[M+H]+	3-Hydroxypropyl palmitate glc-glucosamine	Alkaloids	77113	92953	87993	57632	53755	55373	114880	110340	112870	62180	49217	68017	62337	58681	56102	71881	88138	71734	96312	50887	84917	--
Lmxp010913	C35H66NO9P	[M+H]+	1-(9Z-Octadecenoyl)-2-(9-oxo-nonanoyl)-sn-glycero-3-phosphocholine	Lipids	11260	12602	12719	24077	24401	30979	58875	49785	37757	2698	2830.4	3123.4	18409	14644	12240	15083	15705	13435	20555	20882	17635	--
pmp001276	C33H56O14	[M+H]+	1-Linolenoyl-rac-glycerol-diglucoside	Lipids	363650	343490	295260	202180	244950	251120	416930	435420	435700	224380	217940	247870	233140	272720	253700	326040	331230	312970	329040	304630	325780	--
Lmyn005812	C33H56O14	[M-H]-	Gingerglycolipid A	Lipids	155230	131960	153140	81246	129490	90559	388670	349570	355330	80557	94811	85052	134780	121010	137370	117250	130450	126310	127730	169870	171090	--
Lmmn004145	C38H60O10	[M-H]-	3-O-(2-O-Acetyl-glucosyl)oleanolic acid	Terpenoids	151190	175010	148870	83302	110520	112960	331870	271770	312970	82717	97790	75669	130000	131870	149060	116790	114410	122320	122100	152670	154300	--
Lmsn006130	C36H56O12	[M-H]-	2α,3β,19α-Trihydroxyurs-12-en-23,28-dioic acid-28-O-glucoside	Terpenoids	55942	79197	74753	161590	184120	178250	142380	124110	135530	106730	115210	98601	129570	124260	142370	53884	36943	61881	105860	111100	104260	--
pme2651	C21H28N7O17P3	[M-H]-	NADP (Nicotinamide adenine dinucleotide phosphate)	Nucleotides and derivatives	151100	138680	149340	162580	142260	139930	101120	121260	88216	127320	93713	115190	96976	95139	104370	170050	182620	180670	97518	136880	176640	ko00195,ko00480,ko00760,ko01100
Hmdp001794	C35H28O20	[M+H]+	Quercetin-3-O-(2'',3''-digalloyl)-glucoside	Flavonoids	183260	167930	140100	102040	114370	95113	73878	60121	67242	156550	107650	140720	95540	75833	87701	189530	169160	215120	129340	131920	116420	--
Cmhn001103	C34H24O22	[M-H]-	Pedunculagin	Tannins	1104700	972870	1036400	444090	496000	473380	653910	681090	775420	531000	557800	590890	643990	731490	642730	1210600	1075900	1021600	547790	919230	753460	--
Zmhp004555	C34H24O22	[M+H]+	Casuariin	Tannins	756830	746610	741460	381790	396100	394360	728710	651320	675000	86209	90743	98992	392190	386960	395680	824240	839890	804950	525090	537990	398080	--
Hmdp001587	C34H26O22	[M-H]-	Tercatain	Tannins	420600	442690	407100	246040	236910	233380	296670	234810	325610	746820	632010	508640	438020	488670	473180	503820	528290	471150	342140	459740	324760	--
pmn001534	C34H28O22	[M-H]-	1,2,3,6-Tetra-O-Galloyl-D-Glucose	Tannins	2422500	2351900	2361100	1150300	799490	795850	907790	825050	1051200	3146200	2770800	2942000	999510	999980	1083000	5536600	5363500	4836800	1758000	2514400	1869200	--
pmn001535	C34H28O22	[M-H]-	1,3,4,6-Tetra-O-Galloyl-D-Glucose	Tannins	22606	8069	25618	28436	48692	54168	8280.2	11729	8299.8	18945	20749	12794	19000	9394.5	8611	35254	66624	41209	15740	27920	18300	--
pmb2947	C45H38O18	[M-H]-	Catechin-catechin-catechin	Flavonoids	1676400	1888400	1520900	2169800	2261100	1969500	1601700	2017300	1880900	2033200	1452300	2113000	1928000	2404100	2527100	2680400	2735000	2303400	2028200	2421000	2025500	--
pmn001646	C45H38O18	[M-H]-	Procyanidin C1	Tannins	1022200	1045100	872420	1243400	1395600	1285500	1158800	1153700	1001900	1346900	1380600	1318900	1646000	1634600	1194500	1283800	1393600	1306500	1219800	1033600	1200700	--
pmn001647	C45H38O18	[M-H]-	Procyanidin C2	Tannins	2240000	2617600	2664600	2092800	2375100	2346400	2161400	2821800	2406000	2952700	2746600	2620500	3187900	3174700	2438200	3382900	3256000	3116500	2685900	2710000	3007000	--
Lmyn003183	C41H30O27	[M-H]-	Terchebin	Tannins	38704	25712	32136	32236	45729	37709	23363	23700	22234	9506.2	9535	3756.4	23882	13504	13881	23895	14242	20022	18229	26224	29134	--
Lmpp003705	C52H42O22	[M+H]+	Procyanidin C1 3'-O-gallate	Tannins	77639	85371	78203	50255	62345	52792	61137	56593	59196	70989	60230	81300	52658	50925	49931	75469	80935	86427	68514	67807	77825	--
pmn001650	C60H50O24	[M-H]-	Cinnamtannin B2	Tannins	173860	163600	196920	150630	157110	122950	152530	175120	194280	249350	280720	254320	217240	337450	326000	469730	392330	302080	196340	261610	320700	--

## Sheet: Table S2
Table S2. Metabolites were found to be the chemical compositions of Traditional Chinese Medicines.
Index	Compounds	Class I	OB (%)	DL
mws1012	Coumarin	Lignans and Coumarins	29.17	0.04
mws0097	Pinoresinol	Lignans and Coumarins	4.25	0.52
pmn001663	Syringaresinol	Lignans and Coumarins	3.29	0.72
pmn001371	Eucommin A	Lignans and Coumarins	30.51	0.85
pmb1096	Indole	Alkaloids	62.37	0.03
mws0191	Betaine	Alkaloids	24.8	0.55
mws0491	Phenethylamine	Alkaloids	42.96	0.02
mws0005	Tryptamine	Alkaloids	32.08	0.05
mws0018	Spermine	Alkaloids	26.81	0.04
Lmgn000188	D-Lactic Acid	Organic acids	44.51	0.01
Lmqp000873	Succinic anhydride	Organic acids	80.9	0.01
mws0576	3-Hydroxybutyric acid	Organic acids	78.05	0.01
pme1975	Malonic acid	Organic acids	21.69	0.01
mws0177	2-Furoic acid	Organic acids	35.66	0.02
mws0376	Fumaric acid	Organic acids	17.74	0.01
pme0275	4-Oxopentanoic Acid	Organic acids	21.65	0.01
mws0192	Succinic acid	Organic acids	29.62	0.01
mws0425	Citraconic acid	Organic acids	24.37	0.01
pme0274	6-Aminocaproic acid	Organic acids	54.71	0.01
pme0243	Glutaric acid	Organic acids	22.58	0.02
mws0275	L-Malic acid	Organic acids	59.62	0.02
Lmbn002862	3-Hydroxybenzoic Acid*	Organic acids	22.19	0.03
mws0567	4-Guanidinobutyric acid	Organic acids	47.74	0.02
mws0639	2,3-Dihydroxybenzoic Acid	Organic acids	28.55	0.04
Lmmn001643	2-Hydroxycinnamic acid	Organic acids	53.6	0.04
pme0282	Phthalic acid	Organic acids	17.74	0.04
Lmrn003000	2-Hydroxy-3-phenylpropanoic acid	Organic acids	33.27	0.04
Lmbn003524	9-Oxononanoic acid	Organic acids	19.6	0.03
mws0154	Shikimic acid	Organic acids	46.24	0.04
mws0237	Azelaic acid	Organic acids	16.9	0.04
mws0281	Citric Acid	Organic acids	56.22	0.05
mws0277	Quinic Acid	Organic acids	63.53	0.06
mws1189	D-Galacturonic acid	Organic acids	60.8	0.06
Lmtn004049	Abscisic acid	Organic acids	63.67	0.13
mws0133	Nicotinamide	Others	71.13	0.02
Zmgn000173	D-Ribose	Others	40.76	0.02
mws1499	D-Arabinose	Others	1.87	0.02
pme1383	Pyridoxine	Others	61.54	0.04
MA10039492	Dehydroascorbic acid	Others	65.67	0.04
pmb0786	D-Glucosamine	Others	50.15	0.04
mws4170	D-Glucose	Others	16.72	0.77
pme0516	Inositol	Others	19.1	0.05
mws0214	D-Sorbitol	Others	1.19	0.03
pme0534	Gluconic acid	Others	15.15	0.04
Hmcn000192	Sedoheptulose	Others	22.22	0.05
Lmsn000381	D-Maltose	Others	1.8	0.24
pme0519	D-Sucrose	Others	7.17	0.23
mws0255	Cytosine	Nucleotides and derivatives	50.04	0.02
pme0257	Uracil	Nucleotides and derivatives	42.53	0.02
mws0251	Thymine	Nucleotides and derivatives	74.2	0.02
pme0040	Adenine	Nucleotides and derivatives	62.81	0.03
pme0033	Hypoxanthine	Nucleotides and derivatives	52.29	0.04
pme0183	Isoguanine	Nucleotides and derivatives	68.19	0.04
pme1109	Guanine	Nucleotides and derivatives	42.45	0.04
pme0256	Xanthine	Nucleotides and derivatives	46.17	0.04
Cmdn000784	Uric acid	Nucleotides and derivatives	48.77	0.06
pme0264	Thymidine	Nucleotides and derivatives	11.34	0.11
mws0248	Uridine	Nucleotides and derivatives	23.4	0.11
pme0230	Adenosine	Nucleotides and derivatives	15.98	0.18
pme1178	Guanosine	Nucleotides and derivatives	21.43	0.21
pme3188	Uridine 5'-monophosphate	Nucleotides and derivatives	40.25	0.2
pme3007	Uridine 5'-diphosphate	Nucleotides and derivatives	7.94	0.32
pme0010	L-Serine	Amino acids and derivatives	98.47	0.01
pme2122	Histamine	Amino acids and derivatives	44.1	0.01
pme0006	L-Proline	Amino acids and derivatives	77.57	0.01
mws0256	L-Valine	Amino acids and derivatives	53.33	0.01
mws0230	L-Threonine	Amino acids and derivatives	73.52	0.01
pme0195	L-Cysteine	Amino acids and derivatives	22.1	0.01
Rfmb319	Pipecolic acid	Amino acids and derivatives	66.14	0.02
mws0258	L-Isoleucine	Amino acids and derivatives	59.05	0.02
mws0227	L-Leucine	Amino acids and derivatives	72.92	0.01
pme2527	L-Ornithine	Amino acids and derivatives	52.96	0.03
mws0219	L-Aspartic Acid	Amino acids and derivatives	79.74	0.02
pme0026	L-Lysine	Amino acids and derivatives	29.33	0.02
pme0014	L-Glutamic acid	Amino acids and derivatives	6.66	0.02
pme1210	L-Methionine	Amino acids and derivatives	70.87	0.01
mws0254	L-Histidine	Amino acids and derivatives	53.18	0.03
mws1550	S-Allyl-L-cysteine	Amino acids and derivatives	86.68	0.02
pme0021	L-Phenylalanine	Amino acids and derivatives	41.62	0.04
mws0260	L-Arginine	Amino acids and derivatives	47.64	0.03
mws0250	L-Tyrosine	Amino acids and derivatives	57.55	0.05
mws0282	L-Tryptophan	Amino acids and derivatives	75.93	0.08
mws0221	L-Cystine	Amino acids and derivatives	39.58	0.05
mws0752	Undecylic Acid	Lipids	30.14	0.03
mws0119	Myristic Acid	Lipids	21.18	0.07
pme2827	Palmitaldehyde	Lipids	16.54	0.08
mws0359	Pentadecanoic Acid	Lipids	20.18	0.08
mws0361	Palmitoleic Acid	Lipids	35.78	0.1
mws1488	Palmitic acid	Lipids	19.3	0.1
mws0383	10-Heptadecenoic Acid	Lipids	34.42	0.12
mws1491	Linoleic acid	Lipids	41.9	0.14
mws0396	Elaidic Acid	Lipids	33.13	0.14
mws1489	Stearic Acid	Lipids	17.83	0.14
pmf0297	1-Eicosanol	Lipids	12.1	0.16
MA10012327	D-Sphingosine	Lipids	17.5	0.16
pmn001610	Eicosadienoic acid	Lipids	39.99	0.2
pmp001284	Monopalmitin	Lipids	26.74	0.22
Lmyn005812	Gingerglycolipid A	Lipids	13.62	0.47
pme0460	Epicatechin	Flavonoids	28.93	0.24
mws0054	Catechin	Flavonoids	54.83	0.24
mws0049	Gallocatechin	Flavonoids	2.26	0.27
mws0042	Epigallocatechin	Flavonoids	24.18	0.27
mws0355	Catechin gallate	Flavonoids	53.57	0.75
mws1397	Epicatechin gallate	Flavonoids	17.89	0.75
mws0057	Eriodictyol-7-O-glucoside	Flavonoids	17.57	0.78
Lmdp003286	Isohyperoside	Flavonoids	8.31	0.77
Lmjp002906	Rhamnetin-3-O-Glucoside	Flavonoids	1.17	0.8
Lmjp002867	Kaempferol-3-O-neohesperidoside	Flavonoids	3.09	0.75
Hmcp003852	Elemol	Terpenoids	39.27	0.11
HJN110	Betulinic acid	Terpenoids	55.38	0.78
mws4053	Ursolic acid	Terpenoids	16.77	0.75
mws1610	Maslinic acid	Terpenoids	15.54	0.74
Lmzn006169	Pomolic acid	Terpenoids	16.85	0.73
Lmzn006284	2α-Hydroxyursolic acid	Terpenoids	18.56	0.74
pmn001426	Euscaphic acid	Terpenoids	11.4	0.71
Hmjn003948	Madasiatic acid	Terpenoids	18.42	0.72
pmn001708	Asiatic acid	Terpenoids	16.69	0.72
Zmpn006881	Tormentic acid	Terpenoids	11.4	0.71
pmp000269	Arjunic Acid	Terpenoids	26.73	0.72
Lmsn009238	1β-Hydroxyeuscaphic acid	Terpenoids	15.43	0.69
Hmjp003546	Madecassic acid	Terpenoids	17.6	0.7
pmb0069	Benzamide	Phenolic acids	34.86	0.02
pme0241	Benzoic acid	Phenolic acids	31.55	0.02
mws0628	4-Hydroxybenzaldehyde	Phenolic acids	29.98	0.02
ML10179289	2-Phenylethanol	Phenolic acids	44.03	0.02
pmp001086	5-Hydroxymethylfurfural	Phenolic acids	45.07	0.02
mws0749	4-Hydroxybenzoic acid*	Phenolic acids	30.15	0.03
pmp001285	Phthalic anhydride	Phenolic acids	47.31	0.04
mws0458	Vanillin	Phenolic acids	52	0.03
mws0885	2,4-Dihydroxybenzoic acid*	Phenolic acids	88.18	0.04
pmf0440	4-MethoxycinnaMaldehyde	Phenolic acids	59.64	0.04
pme1439	p-Coumaric acid	Phenolic acids	43.29	0.04
pme1292	Homogentisic acid	Phenolic acids	92.44	0.04
pmb2795	4-Methoxycinnamic acid	Phenolic acids	31	0.05
pme3255	Methyleugenol	Phenolic acids	73.36	0.04
mws2212	Caffeic acid	Phenolic acids	54.97	0.05
Lmlp001436	Dihydrocaffeic acid	Phenolic acids	32.79	0.05
HJN037	4-O-Methylgallic Acid	Phenolic acids	36.74	0.05
Xmgn006542	Dimethyl Phthalate	Phenolic acids	57.4	0.06
mws0014	Ferulic acid	Phenolic acids	39.56	0.06
Lmdn003756	Methyl caffeate	Phenolic acids	30.68	0.06
mws0027	Syringic acid	Phenolic acids	47.78	0.06
Lmbn013410	2,4-Di-Tert-Butylphenol	Phenolic acids	26.74	0.06
Lmln010063	2,6-Di-tert-butylphenol*	Phenolic acids	38.9	0.06
pme3443	Sinapinaldehyde	Phenolic acids	63.16	0.07
mws0853	Sinapyl alcohol	Phenolic acids	10.23	0.07
Zmln001312	Brevifolin	Phenolic acids	27.19	0.06
pme3472	Arbutin	Phenolic acids	6.82	0.15
Lmlp012720	Dibutyl phthalate	Phenolic acids	64.54	0.13
mws2367	Salidroside	Phenolic acids	7.01	0.2
pmn001553	Cimidahurinine	Phenolic acids	10.36	0.21
pmn001421	3-O-p-Coumaroylquinic acid*	Phenolic acids	37.63	0.29
mws0906	Coniferin	Phenolic acids	10.28	0.27
mws0179	Chlorogenic acid methyl ester	Phenolic acids	9.97	0.36
mws0011	Syringin	Phenolic acids	14.64	0.32
mws1584	1,3-O-Dicaffeoylquinic Acid (Cynarin)	Phenolic acids	31.76	0.68
mws0024	Gallic acid	Tannins	31.69	0.04
Lmyn002788	Methyl gallate	Tannins	30.91	0.05
pme2246	Ellagic acid	Tannins	43.06	0.43
Lmfn000604	6-O-Galloyl-D-glucose*	Tannins	17.19	0.23
Lmfn000797	2,3-Di-O-Galloyl-D-Glucose	Tannins	2.99	0.66
pmn001629	Digalloylglucose	Tannins	2.99	0.66
mws0836	Procyanidin B1	Tannins	67.87	0.66
pme0434	Procyanidin B2	Tannins	3.01	0.66
Lmyp003191	Phyllanemblinin A	Tannins	72.44	0.33
Lmhn002379	Strictinin	Tannins	12.93	0.44
Cmhn001271	Gemin D	Tannins	27.39	0.56
Cmhn001103	Pedunculagin	Tannins	37.81	0.07
Zmhp004555	Casuariin	Tannins	7.74	0.12
Hmdp001587	Tercatain	Tannins	26.67	0.21
pmn001646	Procyanidin C1	Tannins	18.98	0.1
Lmyn003183	Terchebin	Tannins	3.01	0.08

## Sheet: Table S3
Table S3. The list of characteristic metabolites identified in each genotyoes. (A) The list of characteristic metabolites identified in Rr-1. (B) in Rr-3. (C) in Rr-4. (D) in Rr-5. (E) in Rr-7. (F) in Rr-f.
A
			Peak area								Peak area								Peak area								Peak area								Peak area
Index	Compounds	Class I	Rr-1-1	Rr-1-2	Rr-1-3	Rr-3-1	Rr-3-2	Rr-3-3	VIP	Fold_Change	Rr-1-1	Rr-1-2	Rr-1-3	Rr-4-1	Rr-4-2	Rr-4-3	VIP	Fold_Change	Rr-1-1	Rr-1-2	Rr-1-3	Rr-5-1	Rr-5-2	Rr-5-3	VIP	Fold_Change	Rr-1-1	Rr-1-2	Rr-1-3	Rr-7-1	Rr-7-2	Rr-7-3	VIP	Fold_Change	Rr-1-1	Rr-1-2	Rr-1-3	Rr-f-1	Rr-f-2	Rr-f-3	VIP	Fold_Change
Lmjp003822	3,5-O-Dicaffeoylquinic Acid Methyl Ester	Phenolic acids	63125	56508	61720	31834	25308	30812	1.30423	0.484988	63125	56508	61720	9026.1	9937.7	8306.5	1.17584	0.150371	63125	56508	61720	20537	23520	21687	1.23854	0.36252	63125	56508	61720	9	9	9	1.20676	0.000148881	63125	56508	61720	9	9	9	1.17639	0.000148881
pme3083	2-(Formylamino)benzoic acid	Phenolic acids	79012	52080	88426	318470	305000	314520	1.30375	4.27295	79012	52080	88426	732630	742130	451550	1.15337	8.77518	79012	52080	88426	269820	242970	298120	1.20543	3.69405	79012	52080	88426	470290	429630	516440	1.18777	6.45214	79012	52080	88426	267990	244070	224210	1.1342	3.35403
Lmbn002648	α-Hydroxycinnamic Acid	Phenolic acids	505410	650890	533360	2200700	2139500	1985300	1.32446	3.74365	505410	650890	533360	5189700	4753100	3124600	1.16152	7.73375	505410	650890	533360	1965700	1792100	2112500	1.23211	3.47425	505410	650890	533360	3651500	2740900	3246800	1.19668	5.70482	505410	650890	533360	1671500	1606000	1486700	1.16144	2.81962
Lmmn001643	2-Hydroxycinnamic acid	Organic acids	646800	542940	591530	2300700	2435500	2192100	1.32971	3.88953	646800	542940	591530	5163500	5291200	3282000	1.16363	7.71174	646800	542940	591530	2247500	1995100	2294500	1.23852	3.66991	646800	542940	591530	2247500	1995100	2294500	1.23852	3.66991	646800	542940	591530	1630100	1731500	1695900	1.17017	2.83927
mws0154	Shikimic acid	Organic acids	54381	51541	52554	121530	148280	157580	1.3174	2.69688	54381	51541	52554	490870	495090	489910	1.1783	9.31289	54381	51541	52554	471950	529180	484910	1.2442	9.37707	54381	51541	52554	270340	317270	227740	1.19827	5.14494	54381	51541	52554	260250	261860	262580	1.17616	4.95148
mws0014	Ferulic acid	Phenolic acids	26535	24657	16678	53170	58103	48368	1.25918	2.35216	26535	24657	16678	532800	340780	240610	1.15673	16.4165	26535	24657	16678	138160	107000	109280	1.22113	5.22234	26535	24657	16678	55147	58423	51724	1.14747	2.43545	26535	24657	16678	66522	90903	68364	1.1299	3.32679
pme1439	p-Coumaric acid	Phenolic acids	39519	41301	43255	198250	220700	230410	1.33205	5.23361	39519	41301	43255	416710	438280	264240	1.16558	9.02059	39519	41301	43255	177210	150480	175380	1.24059	4.05456	39519	41301	43255	243930	252870	299810	1.20351	6.42039	39519	41301	43255	135030	122690	153660	1.1685	3.31558
pme3827	3,4-Dihydroxy-L-phenylalanine (L-Dopa)	Amino acids and derivatives	71637	66113	70895	14891	11124	6498.5	1.29312	0.155832	71637	66113	70895	23368	23462	28152	1.16878	0.359376	71637	66113	70895	28925	34630	25339	1.21641	0.426054	71637	66113	70895	9	9	9	1.20678	0.000129406	71637	66113	70895	28329	27504	41483	1.11177	0.466419
Li512113	Maleoyl-caffeoylquinic acid	Phenolic acids	18207	20443	27075	61631	47594	66880	1.2726	2.67942	18207	20443	27075	53216	68109	62546	1.13832	2.79758	18207	20443	27075	96756	99215	112380	1.22876	4.69153	18207	20443	27075	47739	52020	38875	1.12462	2.1093	18207	20443	27075	69805	83062	72756	1.15188	3.43283
pmn001516	5-Galloylshikimic acid	Phenolic acids	131180	118610	108170	1482800	1511500	1064200	1.3275	11.3379	131180	118610	108170	1879400	1370900	1400100	1.17382	12.9914	131180	118610	108170	1499600	1398400	1243200	1.24245	11.5689	131180	118610	108170	1415200	981780	1493800	1.19823	10.8693	131180	118610	108170	654010	749740	625190	1.1716	5.66806
pmn001525	3,5-Digalloylshikimic acid	Phenolic acids	9	9	9	62923	71983	35311	1.33305	6304.33	9	9	9	45965	50248	76895	1.17756	6411.41	9	9	9	65482	67215	48688	1.24459	6717.96	9	9	9	45233	56662	60370	1.20656	6009.81	9	9	9	40601	48767	50816	1.17626	5192
pmn001515	3-Galloylshikimic acid*	Phenolic acids	67923	53878	62969	745020	725010	712140	1.33258	11.8102	67923	53878	62969	846370	695050	791050	1.17567	12.6236	67923	53878	62969	635840	726360	707860	1.24225	11.2034	67923	53878	62969	739690	608280	773140	1.20279	11.4797	67923	53878	62969	341310	366310	384280	1.17203	5.90951
Lmmn003088	2,6-Dimethoxyhydroquinone-1-O-glucoside	Others	7583.2	6101.9	4020.2	27593	34892	22983	1.28588	4.82726	7583.2	6101.9	4020.2	82005	63489	57370	1.16116	11.4578	7583.2	6101.9	4020.2	105080	105110	93774	1.23425	17.168	7583.2	6101.9	4020.2	341410	312850	308330	1.20163	54.3673	7583.2	6101.9	4020.2	72832	65186	70458	1.16318	11.7748
pmn001529	3,4,5-Tri-O-Galloylshikimic acid	Phenolic acids	9	9	9	131970	131530	178110	1.33439	16355.9	9	9	9	157000	173450	184700	1.17832	19079.6	9	9	9	218520	174710	242620	1.24472	23550	9	9	9	270850	283070	254440	1.20677	29939.3	9	9	9	122300	184430	142490	1.17604	16637.8
B
			Peak area								Peak area								Peak area								Peak area								Peak area
Index	Compounds	Class I	Rr-1-1	Rr-1-2	Rr-1-3	Rr-3-1	Rr-3-2	Rr-3-3	VIP	Fold_Change	Rr-3-1	Rr-3-2	Rr-3-3	Rr-4-1	Rr-4-2	Rr-4-3	VIP	Fold_Change	Rr-3-1	Rr-3-2	Rr-3-3	Rr-5-1	Rr-5-2	Rr-5-3	VIP	Fold_Change	Rr-3-1	Rr-3-2	Rr-3-3	Rr-7-1	Rr-7-2	Rr-7-3	VIP	Fold_Change	Rr-3-1	Rr-3-2	Rr-3-3	Rr-f-1	Rr-f-2	Rr-f-3	VIP	Fold_Change
pme3827	3,4-Dihydroxy-L-phenylalanine (L-Dopa)	Amino acids and derivatives	71637	66113	70895	14891	11124	6498.5	1.29312	0.155832	14891	11124	6498.5	23368	23462	28152	1.07738	2.30618	14891	11124	6498.5	28925	34630	25339	1.16515	2.73406	14891	11124	6498.5	9	9	9	1.22165	0.000830424	14891	11124	6498.5	28329	27504	41483	1.06976	2.9931
Hmjp003123	Quercetin-5-O-glucuronide	Flavonoids	9	9	9	14704000	16249000	17556000	1.33466	1.79663e+06	14704000	16249000	17556000	9	9	9	1.23791	5.56598e-07	14704000	16249000	17556000	23783	19105	17652	1.29622	0.00124802	14704000	16249000	17556000	9	9	9	1.22459	5.56598e-07	14704000	16249000	17556000	9	9	9	1.19059	5.56598e-07
Lmmn003088	2,6-Dimethoxyhydroquinone-1-O-glucoside	Others	7583.2	6101.9	4020.2	27593	34892	22983	1.28588	4.82726	27593	34892	22983	82005	63489	57370	1.16064	2.37357	27593	34892	22983	105080	105110	93774	1.2726	3.55647	27593	34892	22983	341410	312850	308330	1.21843	11.2626	27593	34892	22983	72832	65186	70458	1.14764	2.43923
C
			Peak area								Peak area								Peak area								Peak area								Peak area
Index	Compounds	Class I	Rr-1-1	Rr-1-2	Rr-1-3	Rr-4-1	Rr-4-2	Rr-4-3	VIP	Fold_Change	Rr-3-1	Rr-3-2	Rr-3-3	Rr-4-1	Rr-4-2	Rr-4-3	VIP	Fold_Change	Rr-4-1	Rr-4-2	Rr-4-3	Rr-5-1	Rr-5-2	Rr-5-3	VIP	Fold_Change	Rr-4-1	Rr-4-2	Rr-4-3	Rr-7-1	Rr-7-2	Rr-7-3	VIP	Fold_Change	Rr-4-1	Rr-4-2	Rr-4-3	Rr-f-1	Rr-f-2	Rr-f-3	VIP	Fold_Change
pmp001282	Propyl 2-(trimethylammonio)ethyl phosphate	Others	21839	22440	26679	105600	98296	100860	1.1737	4.29488	20137	19851	23931	105600	98296	100860	1.23395	4.76785	105600	98296	100860	27539	23330	26911	1.2848	0.255221	105600	98296	100860	18183	15660	21913	1.17243	0.182953	105600	98296	100860	18214	20456	23462	1.16767	0.203875
pmp001281	LysoPC 18:1	Lipids	314040	325960	348890	1815200	1726900	1757200	1.17747	5.35884	360120	305150	347760	1815200	1726900	1757200	1.23546	5.23114	1815200	1726900	1757200	322150	347710	331660	1.28847	0.188991	1815200	1726900	1757200	142360	183240	171670	1.17804	0.0938369	1815200	1726900	1757200	393420	294840	321400	1.16644	0.190527
Zmyn000108	D-Saccharic acid	Others	802960	933880	778860	304450	347520	343600	1.16547	0.395743	715430	752310	882970	304450	347520	343600	1.21864	0.423519	304450	347520	343600	614560	756650	662640	1.26213	2.0429	304450	347520	343600	847560	873130	828050	1.17518	2.56008	304450	347520	343600	993770	1069900	994380	1.16837	3.07166
Lmyn005812	Gingerglycolipid A	Lipids	117250	130450	126310	388670	349570	355330	1.17424	2.92391	155230	131960	153140	388670	349570	355330	1.22679	2.48352	388670	349570	355330	134780	121010	137370	1.28258	0.35952	388670	349570	355330	80557	94811	85052	1.17675	0.238137	388670	349570	355330	81246	129490	90559	1.14556	0.275515
mws0885	2,4-Dihydroxybenzoic acid*	Phenolic acids	49961	28706	40022	103380	112100	93067	1.11373	2.59963	21534	27667	28430	103380	112100	93067	1.22457	3.97453	103380	112100	93067	48376	35898	37843	1.25712	0.395781	103380	112100	93067	26717	36209	24841	1.15771	0.284453	103380	112100	93067	45649	32797	41101	1.14182	0.387452
Lmhp007840	LysoPC 19:2	Lipids	9592.9	6633.2	7952.9	80919	79498	72706	1.17299	9.64155	14231	15535	11328	80919	79498	72706	1.22987	5.67292	80919	79498	72706	17099	19248	21498	1.28179	0.248131	80919	79498	72706	8379.7	8456.1	7511.2	1.17947	0.104438	80919	79498	72706	21604	19022	20285	1.16961	0.261283
Lmhp009590	LysoPC 17:1	Lipids	29566	28935	29752	323550	320590	315310	1.17837	10.8716	44359	39530	41897	323550	320590	315310	1.23724	7.62764	323550	320590	315310	76276	72920	76890	1.28872	0.235641	323550	320590	315310	17852	25271	18301	1.17676	0.06402	323550	320590	315310	13929	19832	17398	1.17014	0.0533212
Wmhn009757	2α,3β,23-trihydroxy-12-ene-28-ursolic acid	Terpenoids	9599000	9625600	9305200	3450300	3658100	3457100	1.17731	0.370332	8163600	7943000	8336900	3450300	3658100	3457100	1.23591	0.432242	3450300	3658100	3457100	7981400	8336000	8263800	1.28718	2.32655	3450300	3658100	3457100	15181000	14174000	14864000	1.17968	4.18523	3450300	3658100	3457100	13934000	12621000	13805000	1.17122	3.81998
pmb0855	LysoPC 16:0	Lipids	3943400	4130600	3845000	20022000	18959000	18221000	1.17732	4.79923	6066500	5876300	5837200	20022000	18959000	18221000	1.23636	3.21721	20022000	18959000	18221000	5232700	5210100	5434100	1.28765	0.277558	20022000	18959000	18221000	4718200	4552900	5100800	1.17818	0.251248	20022000	18959000	18221000	8892800	9395500	9486100	1.16776	0.485549
pmb0854	LysoPC 18:3	Lipids	58175	58400	46738	674820	706290	594620	1.17537	12.0978	62900	81542	72283	674820	706290	594620	1.23389	9.1163	674820	706290	594620	70175	88285	87721	1.28415	0.124603	674820	706290	594620	80845	74342	80866	1.17876	0.119476	674820	706290	594620	139920	139200	133420	1.17012	0.208804
Hmjn008136	Camaldulenic acid	Terpenoids	19608000	18452000	16544000	7125100	7437100	10150000	1.12793	0.452571	19078000	18850000	20662000	7125100	7437100	10150000	1.19742	0.421782	7125100	7437100	10150000	23024000	24867000	22306000	1.25912	2.84058	7125100	7437100	10150000	35906000	34905000	33813000	1.16665	4.2337	7125100	7437100	10150000	26622000	29200000	29026000	1.15302	3.43345
pmb0856	LysoPE 18:1(2n isomer)*	Lipids	405450	393760	382750	1447300	1304700	1287500	1.17602	3.41763	502790	437060	408780	1447300	1304700	1287500	1.22756	2.99526	1447300	1304700	1287500	380490	366210	395520	1.28607	0.282763	1447300	1304700	1287500	122020	124150	127170	1.17993	0.0924223	1447300	1304700	1287500	189120	215520	218860	1.1706	0.154351
mws4134	Oxiglutatione	Amino acids and derivatives	340070	270930	328710	58884	41267	43065	1.16652	0.152404	191870	213180	288420	58884	41267	43065	1.21121	0.206521	58884	41267	43065	256680	249400	286500	1.27699	5.53416	58884	41267	43065	339790	365890	402680	1.17235	7.73908	58884	41267	43065	1093000	1135400	1081300	1.16998	23.1098
Zmhn004909	3,4-Digalloylshikimic acid	Phenolic acids	1331600	1294100	1355100	312500	364840	382800	1.17341	0.266313	1273800	1435300	1389400	312500	364840	382800	1.23124	0.258665	312500	364840	382800	1273400	1245500	1233900	1.28301	3.53991	312500	364840	382800	5350400	4654400	5165100	1.17878	14.3093	312500	364840	382800	2033200	2174300	2258600	1.16947	6.09929
Lmjp003731	3,4-O-Dicaffeoylquinic Acid Methyl Ester	Phenolic acids	59033	53054	51259	10646	10962	9859.9	1.17589	0.192646	29351	27278	29333	10646	10962	9859.9	1.234	0.366068	10646	10962	9859.9	25644	20034	23748	1.26356	2.20625	10646	10962	9859.9	9	9	9	1.18052	0.000858017	10646	10962	9859.9	9	9	9	1.17287	0.000858017
Hmjp003546	Madecassic acid	Terpenoids	57756	64397	55595	14926	8362.5	7697.8	1.14586	0.174327	60161	48014	50799	14926	8362.5	7697.8	1.19769	0.194914	14926	8362.5	7697.8	39883	36385	34931	1.22744	3.58865	14926	8362.5	7697.8	304040	251240	294320	1.17082	27.4186	14926	8362.5	7697.8	208890	194840	153140	1.15904	17.9715
Lmhp008589	LysoPE 18:3(2n isomer)*	Lipids	2610300	2531600	2636800	14087000	14917000	13974000	1.17794	5.52509	4312800	4189800	4084100	14087000	14917000	13974000	1.23686	3.41456	14087000	14917000	13974000	3830100	3848600	3725500	1.28844	0.26535	14087000	14917000	13974000	3997300	3579500	3548200	1.1782	0.258853	14087000	14917000	13974000	2759400	3172200	2899500	1.17106	0.20548
mws0853	Sinapyl alcohol	Phenolic acids	30778	36649	49172	6026	6717.2	8343	1.15663	0.180844	46613	32496	34258	6026	6717.2	8343	1.21946	0.185999	6026	6717.2	8343	49463	26989	29060	1.24432	5.00384	6026	6717.2	8343	26392	28362	18693	1.1427	3.48318	6026	6717.2	8343	29963	36357	51816	1.14557	5.60253
mws0014	Ferulic acid	Phenolic acids	26535	24657	16678	532800	340780	240610	1.15673	16.4165	53170	58103	48368	532800	340780	240610	1.20129	6.97935	532800	340780	240610	138160	107000	109280	1.17838	0.318115	532800	340780	240610	55147	58423	51724	1.14529	0.148354	532800	340780	240610	66522	90903	68364	1.11602	0.202649
Lmdn004974	Syringalide A	Phenolic acids	269640	255360	320250	26035	50053	51855	1.14573	0.151367	186690	165690	156100	26035	50053	51855	1.17807	0.251619	26035	50053	51855	145100	148470	180410	1.21808	3.70462	26035	50053	51855	991550	945090	1025900	1.16903	23.1552	26035	50053	51855	80898	104240	91298	1.01335	2.16062
Lmbp000668	Isonicotinic acid	Organic acids	502220	591900	581270	1187200	1420500	1392600	1.15984	2.38768	378500	451980	427280	1187200	1420500	1392600	1.22711	3.1805	1187200	1420500	1392600	423820	524380	421310	1.27089	0.342352	1187200	1420500	1392600	161070	180170	167730	1.17817	0.127233	1187200	1420500	1392600	453320	419550	530970	1.1562	0.350934
pmp001273	LysoPC 18:2	Lipids	1364700	1335600	1239300	9370600	8966800	8006500	1.17652	6.68695	1748500	1593900	1638000	9370600	8966800	8006500	1.23535	5.28951	9370600	8966800	8006500	1341500	1485700	1473600	1.28656	0.163256	9370600	8966800	8006500	1107600	1058200	1289300	1.17718	0.131154	9370600	8966800	8006500	3332900	3365400	3420100	1.16707	0.384089
pmp001274	2-Hydroxy-5,8,11,14,17-icosapentaenoyloxy]propyl-2-(trimethylammonio)ethyl phosphate	Alkaloids	109290	111490	95151	851260	794980	661470	1.17369	7.30447	133590	122260	135070	851260	794980	661470	1.23282	5.90328	851260	794980	661470	141270	131740	140080	1.28382	0.179004	851260	794980	661470	112210	94731	120830	1.17381	0.142033	851260	794980	661470	254640	216400	279580	1.15222	0.325266
Lmmp006709	Kaempferol-3-O-(4''-p-coumaroyl)rhamnoside	Flavonoids	22251	34230	27926	9	9	9	1.17789	0.000319879	29278	21114	20819	9	9	9	1.23748	0.000379155	9	9	9	11717	6883.3	9878.2	1.28783	1054.76	9	9	9	10418	16891	26528	1.17768	1993.96	9	9	9	13225	14816	10376	1.17242	1422.85
Lmjp003822	3,5-O-Dicaffeoylquinic Acid Methyl Ester	Phenolic acids	63125	56508	61720	9026.1	9937.7	8306.5	1.17584	0.150371	31834	25308	30812	9026.1	9937.7	8306.5	1.22393	0.310052	9026.1	9937.7	8306.5	20537	23520	21687	1.27521	2.41083	9026.1	9937.7	8306.5	9	9	9	1.18044	0.000990088	9026.1	9937.7	8306.5	9	9	9	1.17279	0.000990088
pme0490	Nicotinic acid (Vitamin B3)	Others	172750	293310	214130	987820	1134400	1064300	1.15446	4.68475	202790	211260	199600	987820	1134400	1064300	1.23624	5.19273	987820	1134400	1064300	213580	261650	216530	1.28279	0.217089	987820	1134400	1064300	69758	90107	84662	1.17783	0.0767379	987820	1134400	1064300	167170	159710	178760	1.17108	0.158681
Lmhp008718	LysoPC 17:2	Lipids	26128	27458	19019	200860	211340	200630	1.17145	8.4406	39441	31903	37705	200860	211340	200630	1.23428	5.61977	200860	211340	200630	53168	53189	56617	1.28801	0.265937	200860	211340	200630	21277	20285	23072	1.1797	0.105468	200860	211340	200630	23423	26278	24708	1.17224	0.121419
Lmhp008833	LysoPC 16:1(2n isomer)*	Lipids	92132	106170	98943	786530	692840	665200	1.17594	7.21482	104900	97310	92677	786530	692840	665200	1.23552	7.27251	786530	692840	665200	133090	128630	118450	1.28603	0.177271	786530	692840	665200	46093	49393	47390	1.17963	0.0666222	786530	692840	665200	105220	144750	138970	1.16311	0.18136
Hmjn003948	Madasiatic acid	Terpenoids	9233700	9986600	9613700	4371300	3900100	3817200	1.17118	0.419248	8898000	8637100	8806800	4371300	3900100	3817200	1.23048	0.458911	4371300	3900100	3817200	8891800	9067900	8886000	1.28187	2.22075	4371300	3900100	3817200	15213000	15168000	15944000	1.17795	3.83212	4371300	3900100	3817200	16210000	16021000	16278000	1.17083	4.01279
mws0582	S-(Methyl)glutathione	Amino acids and derivatives	78366	92671	87419	223940	181960	193400	1.15839	2.31877	92758	81278	54549	223940	181960	193400	1.16898	2.62178	223940	181960	193400	78464	75910	65400	1.27195	0.366718	223940	181960	193400	63937	86137	59204	1.14706	0.349204	223940	181960	193400	36591	28785	55058	1.13952	0.200958
mws0344	D-Xylonic acid	Organic acids	9554800	10365000	10433000	4262500	4531700	3745400	1.16669	0.413128	9745000	10309000	10592000	4262500	4531700	3745400	1.2263	0.409176	4262500	4531700	3745400	10376000	10841000	10625000	1.27938	2.53932	4262500	4531700	3745400	10987000	11326000	10634000	1.17178	2.62744	4262500	4531700	3745400	15886000	14993000	15595000	1.16837	3.70618
pmd0160	LysoPE 16:0(2n isomer)*	Lipids	21732	19823	19489	106660	101660	97067	1.17682	5.00274	24630	20495	18475	106660	101660	97067	1.23014	4.80168	106660	101660	97067	29992	26999	27171	1.2863	0.275591	106660	101660	97067	30323	24874	28869	1.17453	0.275277	106660	101660	97067	43907	45950	43308	1.1693	0.436053
Lmsn006046	2α,3β,19α,23-Tetrahydroxyurs-12-en-28-oic acid-28-O-glucoside	Terpenoids	77190	75174	101120	18567	19638	26318	1.15353	0.254545	73729	68054	97064	18567	19638	26318	1.20569	0.270144	18567	19638	26318	50188	31464	47755	1.13774	2.00559	18567	19638	26318	71061	91998	89851	1.1582	3.91969	18567	19638	26318	133250	149890	143560	1.16446	6.61315
Lmhp010190	LysoPC 18:1(2n isomer)*	Lipids	4134300	4504900	4018400	22495000	22833000	22885000	1.17732	5.38909	4713300	4221000	4352900	22495000	22833000	22885000	1.23689	5.13374	22495000	22833000	22885000	3908600	4203000	4563800	1.28717	0.185821	22495000	22833000	22885000	888350	911520	944270	1.18046	0.040229	22495000	22833000	22885000	1361700	1540800	1450900	1.17257	0.0638207
Lmhn003799	Feruloylferuloyltartaric acid	Phenolic acids	44354	40661	40586	16044	22399	16508	1.13953	0.437504	39357	45504	54859	16044	22399	16508	1.18297	0.393294	16044	22399	16508	50128	61774	53943	1.25856	3.01805	16044	22399	16508	214340	211820	198170	1.1758	11.3616	16044	22399	16508	67541	76448	69072	1.15698	3.87729
Lmsn009238	1β-Hydroxyeuscaphic acid	Terpenoids	247250	253400	241840	91026	87503	92384	1.17739	0.364871	208280	208910	220330	91026	87503	92384	1.23594	0.424948	91026	87503	92384	242010	251810	269930	1.28626	2.81917	91026	87503	92384	290170	267840	277680	1.17907	3.08472	91026	87503	92384	338870	328300	384180	1.16967	3.88077
pmb0874	LysoPE 18:2(2n isomer)*	Lipids	2305400	2470200	2214700	13870000	13831000	13634000	1.17759	5.91319	4501600	3982300	3450300	13870000	13831000	13634000	1.22849	3.46358	13870000	13831000	13634000	3459000	3409500	3274500	1.28882	0.245385	13870000	13831000	13634000	2517700	2458700	2319500	1.18014	0.176507	13870000	13831000	13634000	2629200	2892000	2798500	1.17224	0.201275
pme2060	N6-Isopentenyladenine	Nucleotides and derivatives	826660	772120	798110	141330	110920	90544	1.16778	0.143016	526220	530220	561470	141330	110920	90544	1.22103	0.211875	141330	110920	90544	288560	287730	280030	1.24224	2.49806	141330	110920	90544	2683100	2451900	2576600	1.17639	22.4963	141330	110920	90544	1770300	1840600	1733200	1.16787	15.5898
Lmhp008801	LysoPE 18:3	Lipids	287060	280510	261170	1394900	1409900	1317400	1.17729	4.97406	355860	309170	325140	1394900	1409900	1317400	1.23536	4.16312	1394900	1409900	1317400	374210	312600	394190	1.28141	0.262239	1394900	1409900	1317400	462560	467510	470090	1.17962	0.339663	1394900	1409900	1317400	582450	789990	580430	1.13112	0.473745
Rfmb319	Pipecolic acid	Amino acids and derivatives	6118000	6354400	5938800	18344000	14546000	18485000	1.16396	2.79042	5807000	6729700	6965800	18344000	14546000	18485000	1.21395	2.63428	18344000	14546000	18485000	8215200	8275800	7875000	1.25986	0.474277	18344000	14546000	18485000	5902600	6677800	5633700	1.16182	0.354532	18344000	14546000	18485000	3932100	4055800	3994700	1.16602	0.233238
mws2212	Caffeic acid	Phenolic acids	150940	127020	121040	989190	722950	520170	1.14823	5.59476	307300	342370	364680	989190	722950	520170	1.10441	2.20073	989190	722950	520170	275100	249610	321190	1.18679	0.378935	989190	722950	520170	311400	234330	231980	1.09418	0.348388	989190	722950	520170	373170	355430	316590	1.03676	0.46821
Lmhp007598	LysoPC 19:2(2n isomer)*	Lipids	7983.9	9572.2	8844.5	84536	80551	84349	1.17695	9.44812	15503	12020	14041	84536	80551	84349	1.23353	6.00125	84536	80551	84349	23742	25576	20931	1.28349	0.281631	84536	80551	84349	6951.4	7736.2	7793	1.17987	0.0901257	84536	80551	84349	18664	15670	25219	1.15163	0.238751
pme1216	2-Picolinic acid	Organic acids	56612	49343	38631	303180	297800	288900	1.16962	6.15468	44470	46029	56925	303180	297800	288900	1.2334	6.03619	303180	297800	288900	70523	67480	56370	1.28399	0.218426	303180	297800	288900	11181	16333	16380	1.17629	0.0493258	303180	297800	288900	41643	44733	55902	1.1674	0.159884
Lmsn010604	2α,3α,19α-Trihydroxyurs-12-en-23-formyl-28-oic Acid	Terpenoids	211050	245300	202200	7430.1	10373	15029	1.1675	0.0498551	152100	149010	145050	7430.1	10373	15029	1.2237	0.0735882	7430.1	10373	15029	135470	128820	136870	1.27291	12.2185	7430.1	10373	15029	22352	28885	27887	1.06537	2.40996	7430.1	10373	15029	440880	433840	439730	1.16588	40.0355
Lmsn009589	2α,3β,19α,23-Tetrahydroxyurs-12-en-28-oic acid	Terpenoids	315490	319120	294420	40188	50881	91720	1.13169	0.196753	243560	247400	240380	40188	50881	91720	1.1728	0.249937	40188	50881	91720	243050	202880	248150	1.2116	3.79717	40188	50881	91720	136870	141220	132650	1.02825	2.24707	40188	50881	91720	643920	591840	602560	1.1481	10.0571
pmd0132	LysoPC 16:0(2n isomer)*	Lipids	221860	249790	233060	1082500	1086500	876550	1.17166	4.32171	276980	283160	254000	1082500	1086500	876550	1.22935	3.74082	1082500	1086500	876550	316390	279940	325170	1.27636	0.302573	1082500	1086500	876550	207800	206450	228400	1.17457	0.211013	1082500	1086500	876550	469010	510390	486050	1.1486	0.481177
mws0639	2,3-Dihydroxybenzoic Acid	Organic acids	87324	51492	70435	194810	210490	167020	1.12045	2.73509	45418	28040	40551	194810	210490	167020	1.2146	5.01995	194810	210490	167020	55873	95318	63972	1.21763	0.375949	194810	210490	167020	71235	52532	59538	1.15876	0.320284	194810	210490	167020	92622	74913	56037	1.11148	0.390642
pmb0865	LysoPC 18:3(2n isomer)*	Lipids	552790	662250	596390	4162200	4265600	4162200	1.17655	6.95031	900050	804810	758760	4162200	4265600	4162200	1.23551	5.11037	4162200	4265600	4162200	1242600	1245200	1190300	1.28873	0.292145	4162200	4265600	4162200	645350	605880	616300	1.1803	0.148334	4162200	4265600	4162200	642730	687750	614910	1.1722	0.154519
pmp001251	LysoPC 18:2(2n isomer)*	Lipids	6582200	7266200	6446900	55610000	55167000	53882000	1.17759	8.11316	11289000	10637000	9558900	55610000	55167000	53882000	1.23568	5.22978	55610000	55167000	53882000	13026000	12153000	12424000	1.28858	0.228369	55610000	55167000	53882000	4809300	4655700	4693500	1.1805	0.0859868	55610000	55167000	53882000	8327900	9362200	8791100	1.17211	0.160824
D
			Peak area								Peak area								Peak area								Peak area								Peak area
Index	Compounds	Class I	Rr-1-1	Rr-1-2	Rr-1-3	Rr-5-1	Rr-5-2	Rr-5-3	VIP	Fold_Change	Rr-3-1	Rr-3-2	Rr-3-3	Rr-5-1	Rr-5-2	Rr-5-3	VIP	Fold_Change	Rr-4-1	Rr-4-2	Rr-4-3	Rr-5-1	Rr-5-2	Rr-5-3	VIP	Fold_Change	Rr-5-1	Rr-5-2	Rr-5-3	Rr-7-1	Rr-7-2	Rr-7-3	VIP	Fold_Change	Rr-5-1	Rr-5-2	Rr-5-3	Rr-f-1	Rr-f-2	Rr-f-3	VIP	Fold_Change
pme3255	Methyleugenol	Phenolic acids	150620	129870	125010	12261	12016	10759	1.2429	0.086402	48362	46831	61972	12261	12016	10759	1.28625	0.222925	27569	24094	28883	12261	12016	10759	1.27242	0.434981	12261	12016	10759	5068.9	3484.6	5891.7	1.16998	0.412296	12261	12016	10759	149790	177050	168510	1.20461	14.1383
Zmcn010211	Roxburic Acid	Terpenoids	81414	74024	70223	21792	20707	24138	1.2384	0.295297	64889	62976	48773	21792	20707	24138	1.26886	0.377252	3900.8	3799.2	6782.2	21792	20707	24138	1.25133	4.6013	21792	20707	24138	6708.4	10027	10950	1.17146	0.415466	21792	20707	24138	240630	236260	232990	1.20518	10.6529
Hmjp003123	Quercetin-5-O-glucuronide	Flavonoids	9	9	9	23783	19105	17652	1.24462	2242.22	14704000	16249000	17556000	23783	19105	17652	1.29622	0.00124802	9	9	9	23783	19105	17652	1.28875	2242.22	23783	19105	17652	9	9	9	1.24127	0.000445986	23783	19105	17652	9	9	9	1.20573	0.000445986
pme3207	Muconic acid	Organic acids	193630	264000	221430	9	9	9	1.24475	3.97608e-05	92663	141980	173560	9	9	9	1.29596	6.61436e-05	111810	112290	151650	9	9	9	1.28884	7.18563e-05	9	9	9	94406	107090	85453	1.24146	10627.7	9	9	9	135840	97998	82369	1.20556	11711.4
E
			Peak area								Peak area								Peak area								Peak area								Peak area
Index	Compounds	Class I	Rr-1-1	Rr-1-2	Rr-1-3	Rr-7-1	Rr-7-2	Rr-7-3	VIP	Fold_Change	Rr-3-1	Rr-3-2	Rr-3-3	Rr-7-1	Rr-7-2	Rr-7-3	VIP	Fold_Change	Rr-4-1	Rr-4-2	Rr-4-3	Rr-7-1	Rr-7-2	Rr-7-3	VIP	Fold_Change	Rr-5-1	Rr-5-2	Rr-5-3	Rr-7-1	Rr-7-2	Rr-7-3	VIP	Fold_Change	Rr-7-1	Rr-7-2	Rr-7-3	Rr-f-1	Rr-f-2	Rr-f-3	VIP	Fold_Change
pme3388	Homoarginine	Amino acids and derivatives	345430	347690	338800	78292	70695	73366	1.20581	0.215475	427670	416930	461150	78292	70695	73366	1.22325	0.170288	454770	493260	468430	78292	70695	73366	1.17957	0.156978	1421800	1199800	1206800	155870	131960	144620	1.23878	0.112958	78292	70695	73366	333810	256730	303150	1.17202	4.01924
Lmhn002926	p-Coumaroylmalic acid	Phenolic acids	28698	16522	23428	145880	152080	127890	1.18704	6.20339	53326	51735	43345	145880	152080	127890	1.20983	2.86949	13654	17513	5913.5	145880	152080	127890	1.14175	11.4845	18372	29884	17311	145880	152080	127890	1.21944	6.49488	145880	152080	127890	59445	60460	60690	1.17105	0.424081
pmb2795	4-Methoxycinnamic acid	Phenolic acids	23259	25252	20213	263770	243480	242600	1.20474	10.911	46479	52466	45437	263770	243480	242600	1.22228	5.19351	17492	15942	15091	263770	243480	242600	1.17971	15.4529	26987	29566	35096	263770	243480	242600	1.23798	8.18176	263770	243480	242600	125980	116590	118980	1.17445	0.482163
pme0026	L-Lysine	Amino acids and derivatives	14632000	13865000	14068000	2945000	3010000	3143700	1.20613	0.21376	19287000	19382000	18535000	2945000	3010000	3143700	1.22418	0.159057	14955000	15981000	14810000	2945000	3010000	3143700	1.17967	0.198896	12738000	11773000	11813000	2945000	3010000	3143700	1.24026	0.250487	2945000	3010000	3143700	14887000	14293000	14870000	1.17963	4.84135
pme3827	3,4-Dihydroxy-L-phenylalanine (L-Dopa)	Amino acids and derivatives	71637	66113	70895	9	9	9	1.20678	0.000129406	14891	11124	6498.5	9	9	9	1.22165	0.000830424	23368	23462	28152	9	9	9	1.18042	0.000360086	28925	34630	25339	9	9	9	1.24131	0.000303733	9	9	9	28329	27504	41483	1.1796	3604.3
Lmmn001294	Koaburaside	Phenolic acids	107900	137130	83102	36267	31007	27777	1.1656	0.289673	118210	111630	156790	36267	31007	27777	1.20406	0.245845	72783	79340	86541	36267	31007	27777	1.15803	0.398263	87196	94029	94774	36267	31007	27777	1.22734	0.344389	36267	31007	27777	146370	102190	96917	1.14878	3.63465
HJAP046	1-(2,4,5-Trimethoxyphenyl)-1,2-propanedione	Phenolic acids	22618	20251	16592	166480	161270	169830	1.20245	8.36817	11342	12676	11479	166480	161270	169830	1.22416	14.0175	46434	45020	45985	166480	161270	169830	1.18016	3.62037	73593	69158	64649	166480	161270	169830	1.23625	2.39913	166480	161270	169830	66706	53422	54673	1.1693	0.351302
pme3011	γ-Aminobutyric acid	Organic acids	2108100	2363400	2318000	524540	588090	434980	1.19722	0.227942	2140100	1976100	2189100	524540	588090	434980	1.21423	0.245446	2225400	1801100	2058300	524540	588090	434980	1.16664	0.25434	2032900	2253800	2213700	524540	588090	434980	1.23128	0.238079	524540	588090	434980	2549700	2564200	2740900	1.17321	5.07544
Zmhn004909	3,4-Digalloylshikimic acid	Phenolic acids	1331600	1294100	1355100	5350400	4654400	5165100	1.20421	3.81077	1273800	1435300	1389400	5350400	4654400	5165100	1.22042	3.70133	312500	364840	382800	5350400	4654400	5165100	1.17878	14.3093	1273400	1245500	1233900	5350400	4654400	5165100	1.23924	4.04229	5350400	4654400	5165100	2033200	2174300	2258600	1.17158	0.426245
pme3255	Methyleugenol	Phenolic acids	150620	129870	125010	5068.9	3484.6	5891.7	1.20082	0.0356232	48362	46831	61972	5068.9	3484.6	5891.7	1.2112	0.091911	27569	24094	28883	5068.9	3484.6	5891.7	1.15951	0.179341	12261	12016	10759	5068.9	3484.6	5891.7	1.16998	0.412296	5068.9	3484.6	5891.7	149790	177050	168510	1.17501	34.2917
mws0254	L-Histidine	Amino acids and derivatives	626080	574540	549860	116350	98746	125010	1.20107	0.194293	545500	502890	556930	116350	98746	125010	1.21877	0.211862	342320	481210	486180	116350	98746	125010	1.15717	0.25968	363830	269720	318700	116350	98746	125010	1.21332	0.35716	116350	98746	125010	382380	389080	355190	1.17074	3.31264
mws1622	α-Cyperone	Others	19462	20514	20148	208170	176810	198910	1.20558	9.71143	25035	22751	21250	208170	176810	198910	1.22219	8.45776	22780	24776	22724	208170	176810	198910	1.17891	8.30805	10885	15347	13465	208170	176810	198910	1.23735	14.7087	208170	176810	198910	48080	49155	42182	1.17503	0.238773
mws0256	L-Valine	Amino acids and derivatives	5774400	6048300	5778500	2463700	2945000	2423600	1.1921	0.444987	12084000	11839000	10775000	2463700	2945000	2423600	1.219	0.225728	7762700	6811100	6825700	2463700	2945000	2423600	1.16755	0.366004	11704000	12423000	11511000	2463700	2945000	2423600	1.2369	0.219774	2463700	2945000	2423600	11669000	11589000	12876000	1.17533	4.61346
pme2527	L-Ornithine	Amino acids and derivatives	43051	46628	44832	10551	10332	12504	1.20162	0.24821	51452	50265	50379	10551	10332	12504	1.22069	0.219513	61156	58897	57188	10551	10332	12504	1.17704	0.188371	33781	28818	36179	10551	10332	12504	1.22441	0.338	10551	10332	12504	37726	43971	38053	1.17114	3.58673
Lmfn001344	Maplexin C (2,3-Di-O-Galloyl-1,5-Anhydro-D-Glucitol)	Tannins	1103600	1207900	1007500	148160	140930	117890	1.2027	0.122621	1163300	917550	966780	148160	140930	117890	1.2187	0.13354	1232200	877130	917440	148160	140930	117890	1.17132	0.13446	536870	572940	578650	148160	140930	117890	1.23509	0.241036	148160	140930	117890	439740	610920	702260	1.15423	4.30714
Lmdn004974	Syringalide A	Phenolic acids	269640	255360	320250	991550	945090	1025900	1.19885	3.50493	186690	165690	156100	991550	945090	1025900	1.22203	5.82627	26035	50053	51855	991550	945090	1025900	1.16903	23.1552	145100	148470	180410	991550	945090	1025900	1.23781	6.25035	991550	945090	1025900	80898	104240	91298	1.17779	0.0933105
Lmbp000668	Isonicotinic acid	Organic acids	502220	591900	581270	161070	180170	167730	1.20051	0.303792	378500	451980	427280	161070	180170	167730	1.21325	0.404664	1187200	1420500	1392600	161070	180170	167730	1.17817	0.127233	423820	524380	421310	161070	180170	167730	1.22611	0.371644	161070	180170	167730	453320	419550	530970	1.16708	2.7582
pme0075	N-Acetyl-L-glutamic acid	Amino acids and derivatives	80344	93106	90738	21317	21894	31850	1.17962	0.28412	60917	73979	53561	21317	21894	31850	1.15738	0.398292	113240	102770	106630	21317	21894	31850	1.16154	0.232646	60307	57869	47389	21317	21894	31850	1.16384	0.453363	21317	21894	31850	74508	78408	91050	1.1473	3.25024
Zmhn002334	6-O-Feruloyl-D-glucose*	Phenolic acids	62475	53120	90630	255910	297860	317960	1.17509	4.22708	56710	49396	71953	255910	297860	317960	1.20907	4.89574	25782	14731	43721	255910	297860	317960	1.14159	10.3489	63264	68473	93653	255910	297860	317960	1.21791	3.86765	255910	297860	317960	151480	118250	104160	1.13134	0.428906
ML10181668	Cycloleucine	Amino acids and derivatives	1034300	1080800	1036300	213210	204870	241750	1.20412	0.209377	1422800	1423800	1346700	213210	204870	241750	1.22255	0.157353	1101200	1235400	1050900	213210	204870	241750	1.17623	0.194784	927030	933760	912570	213210	204870	241750	1.23856	0.237917	213210	204870	241750	1130000	1069500	1117900	1.17756	5.02766
pme0193	L-Glutamine	Amino acids and derivatives	14064000	14158000	14008000	2798600	2819100	2978900	1.2064	0.203566	18773000	18184000	17615000	2798600	2819100	2978900	1.22408	0.157528	14200000	14692000	14041000	2798600	2819100	2978900	1.17999	0.200233	12000000	11302000	11648000	2798600	2819100	2978900	1.2407	0.245969	2798600	2819100	2978900	13819000	13968000	14131000	1.17972	4.87611
pme0490	Nicotinic acid (Vitamin B3)	Others	172750	293310	214130	69758	90107	84662	1.14196	0.359498	202790	211260	199600	69758	90107	84662	1.20722	0.39848	987820	1134400	1064300	69758	90107	84662	1.17783	0.0767379	213580	261650	216530	69758	90107	84662	1.21896	0.353485	69758	90107	84662	167170	159710	178760	1.1505	2.06783
NK10251888	NG,NG-Dimethyl-L-arginine	Amino acids and derivatives	320870	378220	321160	80770	74328	81218	1.2025	0.231626	264280	315160	280900	80770	74328	81218	1.21936	0.274677	318880	308120	308640	80770	74328	81218	1.17935	0.252572	299480	284140	341660	80770	74328	81218	1.23634	0.255399	80770	74328	81218	303470	292470	291730	1.17877	3.75628
Lmhp008833	LysoPC 16:1(2n isomer)*	Lipids	92132	106170	98943	46093	49393	47390	1.19761	0.480667	104900	97310	92677	46093	49393	47390	1.21675	0.484511	786530	692840	665200	46093	49393	47390	1.17963	0.0666222	133090	128630	118450	46093	49393	47390	1.23756	0.375821	46093	49393	47390	105220	144750	138970	1.15593	2.72222
mws0260	L-Arginine	Amino acids and derivatives	47691000	52467000	56976000	5924600	6498800	7486600	1.20274	0.126707	76789000	76197000	72229000	5924600	6498800	7486600	1.22253	0.0884044	71935000	78863000	78896000	5924600	6498800	7486600	1.17825	0.0866805	67660000	66734000	66267000	5924600	6498800	7486600	1.23943	0.0992221	5924600	6498800	7486600	47990000	49034000	46450000	1.1771	7.20613
pme3961	2'-Deoxyadenosine	Nucleotides and derivatives	170420	168300	177420	20313	27912	20131	1.20003	0.132437	43062	46678	47015	20313	27912	20131	1.16811	0.499843	80948	59043	58753	20313	27912	20131	1.1363	0.34394	85201	86069	92747	20313	27912	20131	1.22544	0.258908	20313	27912	20131	139210	153770	173530	1.17064	6.82471
mad2394	Sinapoyl-p-coumaroyltartaric acid	Phenolic acids	149810	184380	179280	528200	488040	531760	1.197	3.01478	144280	130870	149640	528200	488040	531760	1.22109	3.64415	82869	79926	72987	528200	488040	531760	1.17913	6.56539	126780	155770	113330	528200	488040	531760	1.22908	3.91028	528200	488040	531760	210590	207690	199890	1.17752	0.399335
mws1077	Scopoletin-7-O-glucoside (Scopolin)	Lignans and Coumarins	542190	644380	577400	9140.5	12220	8480.8	1.20469	0.0169171	376780	404140	384800	9140.5	12220	8480.8	1.22232	0.025599	139250	144930	111670	9140.5	12220	8480.8	1.17409	0.0753854	153510	207410	175450	9140.5	12220	8480.8	1.23575	0.0556357	9140.5	12220	8480.8	9	9	9	1.17952	0.000904786
pma3101	Nicotinate D-ribonucleoside	Others	11125000	12233000	11443000	2551100	3517700	2729000	1.19403	0.252803	9837100	11000000	10152000	2551100	3517700	2729000	1.20869	0.2839	11028000	8909300	7762500	2551100	3517700	2729000	1.14636	0.317612	7017400	10480000	6935300	2551100	3517700	2729000	1.17922	0.360083	2551100	3517700	2729000	9886500	9347300	9772500	1.16464	3.29699
pme3967	2-(Dimethylamino)guanosine	Nucleotides and derivatives	672660	684750	734680	118960	127330	142130	1.20391	0.185661	515830	523370	428210	118960	127330	142130	1.21505	0.264698	338020	337620	298890	118960	127330	142130	1.16843	0.398572	490210	476710	488200	118960	127330	142130	1.23766	0.266933	118960	127330	142130	549030	557550	588680	1.17669	4.3645
pme0008	L-Citrulline	Amino acids and derivatives	772680	625010	635360	142140	108870	131940	1.19732	0.188362	908470	825080	888290	142140	108870	131940	1.21993	0.146062	936260	896930	966300	142140	108870	131940	1.17653	0.136793	776110	776050	895410	142140	108870	131940	1.23537	0.156461	142140	108870	131940	655170	615020	620730	1.17396	4.93777
pme0006	L-Proline	Amino acids and derivatives	815590	815450	734000	174450	168370	156970	1.20459	0.211324	868440	856290	934640	174450	168370	156970	1.22319	0.187935	792600	676940	705820	174450	168370	156970	1.1772	0.22975	972220	977870	1056200	174450	168370	156970	1.24025	0.166248	174450	168370	156970	718500	704050	707140	1.17914	4.26117
pmb3068	1-O-p-Coumaroylquinic acid	Phenolic acids	322330	281480	263570	1074800	818900	947900	1.19061	3.27607	138410	133540	134760	1074800	818900	947900	1.22058	6.9868	144940	180350	149860	1074800	818900	947900	1.17267	5.98043	139730	184170	153220	1074800	818900	947900	1.23167	5.95573	1074800	818900	947900	142230	162540	151690	1.17486	0.160635
pmb0034	L-α-Glutamyl-L-Glutamic Acid	Amino acids and derivatives	186430	201740	190120	477990	451090	426500	1.2013	2.34412	195350	183220	190800	477990	451090	426500	1.21991	2.38084	53670	63288	71506	477990	451090	426500	1.17575	7.19278	110230	106150	116280	477990	451090	426500	1.23941	4.07497	477990	451090	426500	126700	128070	133860	1.17799	0.286689
Lmhn003799	Feruloylferuloyltartaric acid	Phenolic acids	44354	40661	40586	214340	211820	198170	1.20546	4.97074	39357	45504	54859	214340	211820	198170	1.21404	4.46844	16044	22399	16508	214340	211820	198170	1.1758	11.3616	50128	61774	53943	214340	211820	198170	1.23544	3.76454	214340	211820	198170	67541	76448	69072	1.17599	0.341263
mws0628	4-Hydroxybenzaldehyde	Phenolic acids	54412	64552	45203	236490	211510	171330	1.18101	3.77256	62038	80116	59916	236490	211510	171330	1.19244	3.06493	80971	60718	71576	236490	211510	171330	1.14839	2.90404	64798	58343	56944	236490	211510	171330	1.22458	3.4391	236490	211510	171330	67512	58537	92146	1.12613	0.352308
pmb1283	L-Glutaminyl-L-valyl-L-valyl-L-cysteine	Amino acids and derivatives	148310	122190	129050	36053	47867	37812	1.18853	0.304673	119780	129540	120490	36053	47867	37812	1.20869	0.329174	123860	121820	122470	36053	47867	37812	1.1663	0.330659	120090	140640	120570	36053	47867	37812	1.22257	0.319255	36053	47867	37812	87580	90846	79969	1.1447	2.12265
pme0120	5-Aminovaleric acid	Amino acids and derivatives	33456	27323	37838	9	9	9	1.20648	0.000273786	34656	31186	29963	9	9	9	1.22455	0.000281822	47353	27580	23308	9	9	9	1.17897	0.000274834	32433	20406	27082	9	9	9	1.24085	0.000337834	9	9	9	39071	32414	42638	1.17998	4226.78
HmLn002835	Cis-p-Coumaric acid 4-O-glucoside*	Others	9340400	10137000	11334000	19961000	25108000	19954000	1.1691	2.11036	9159700	10875000	9315600	19961000	25108000	19954000	1.19166	2.21541	5612400	6342300	4836300	19961000	25108000	19954000	1.16526	3.87249	6585900	6073200	5182400	19961000	25108000	19954000	1.22564	3.64448	19961000	25108000	19954000	7177600	8039600	8865500	1.15746	0.370372
Lmzn006284	2α-Hydroxyursolic acid	Terpenoids	4453200	4657800	4461200	1781400	2471900	2126000	1.17057	0.470027	6035300	5255000	5233100	1781400	2471900	2126000	1.19608	0.386077	4134000	4791900	4234500	1781400	2471900	2126000	1.13448	0.484735	4785500	4640300	4005400	1781400	2471900	2126000	1.19217	0.474961	1781400	2471900	2126000	5217400	4968600	4965700	1.15272	2.37514
Zmhn002301	p-Coumaric acid-4-O-glucoside	Phenolic acids	11070000	11169000	9178700	27970000	25915000	25279000	1.19306	2.51973	10524000	11001000	10431000	27970000	25915000	25279000	1.22116	2.47728	7741300	8235500	6187000	27970000	25915000	25279000	1.16841	3.57177	6120100	6171100	6816400	27970000	25915000	25279000	1.23907	4.14306	27970000	25915000	25279000	11532000	6946900	9444200	1.13522	0.352725
Zmjp000182	N-Monomethyl-L-arginine	Amino acids and derivatives	2324500	2372300	2069800	373890	309950	435280	1.19831	0.165389	2360100	2381200	2484600	373890	309950	435280	1.21774	0.154876	3452400	4350100	3114000	373890	309950	435280	1.17169	0.102516	2395900	2582200	2841500	373890	309950	435280	1.2337	0.143117	373890	309950	435280	1994700	2228500	1710300	1.16689	5.30193
Lmyp003348	Kaempferol-3-O-(6''-galloyl)galactoside	Flavonoids	242680	297190	253470	102150	94006	101820	1.1955	0.375597	337380	358670	397430	102150	94006	101820	1.22028	0.272502	297910	313750	323760	102150	94006	101820	1.17811	0.318548	323780	405460	334360	102150	94006	101820	1.23305	0.280158	102150	94006	101820	390560	411120	420100	1.17871	4.10026
pme3033	N,N-Dimethylglycine	Amino acids and derivatives	1270200	1321700	1332000	319100	346960	322590	1.20569	0.251956	1292300	1255000	1249300	319100	346960	322590	1.22357	0.260404	1266800	1092300	1082500	319100	346960	322590	1.17566	0.287265	1211400	1249800	1258800	319100	346960	322590	1.2404	0.265766	319100	346960	322590	1453000	1430300	1567900	1.17872	4.5023
mws0671	L-Homoserine	Organic acids	1074900	1232100	1169500	396120	404970	363850	1.20158	0.33509	1432200	1467400	1382700	396120	404970	363850	1.22263	0.272036	1279700	1155500	1209700	396120	404970	363850	1.1772	0.319608	1406700	1479400	1498600	396120	404970	363850	1.23954	0.265683	396120	404970	363850	1022300	1058000	1145100	1.17544	2.76873
mws0230	L-Threonine	Amino acids and derivatives	1104100	1291800	1387900	379690	551000	424470	1.17097	0.358148	1691000	1672000	1688200	379690	551000	424470	1.20816	0.268285	1582900	1299600	1539000	379690	551000	424470	1.15494	0.306493	1749400	1769200	1523300	379690	551000	424470	1.22169	0.26878	379690	551000	424470	1279400	1248500	1389000	1.15427	2.89036
Lmxp010913	1-(9Z-Octadecenoyl)-2-(9-oxo-nonanoyl)-sn-glycero-3-phosphocholine	Lipids	15083	15705	13435	2698	2830.4	3123.4	1.20307	0.19564	11260	12602	12719	2698	2830.4	3123.4	1.22062	0.236511	58875	49785	37757	2698	2830.4	3123.4	1.17503	0.0590901	18409	14644	12240	2698	2830.4	3123.4	1.22746	0.191018	2698	2830.4	3123.4	24077	24401	30979	1.17608	9.18387
pme1216	2-Picolinic acid	Organic acids	56612	49343	38631	11181	16333	16380	1.161	0.303584	44470	46029	56925	11181	16333	16380	1.19016	0.29774	303180	297800	288900	11181	16333	16380	1.17629	0.0493258	70523	67480	56370	11181	16333	16380	1.21938	0.225824	11181	16333	16380	41643	44733	55902	1.14179	3.2414
Lmsn010604	2α,3α,19α-Trihydroxyurs-12-en-23-formyl-28-oic Acid	Terpenoids	211050	245300	202200	22352	28885	27887	1.20153	0.120149	152100	149010	145050	22352	28885	27887	1.2193	0.177344	7430.1	10373	15029	22352	28885	27887	1.06537	2.40996	135470	128820	136870	22352	28885	27887	1.23524	0.197238	22352	28885	27887	440880	433840	439730	1.17824	16.6125
pmb0142	Caffeic aldehyde	Phenolic acids	43351	43500	42337	7711	6424.8	11105	1.18453	0.19538	29740	34752	31457	7711	6424.8	11105	1.18897	0.263065	22380	22102	25831	7711	6424.8	11105	1.12332	0.358978	23162	26143	25676	7711	6424.8	11105	1.19026	0.336629	7711	6424.8	11105	21425	21553	22673	1.12014	2.60099
pmb0464	L-Aspartic acid-O-diglucoside	Amino acids and derivatives	5868100	5484200	5631200	1249800	1660000	1298900	1.19679	0.247811	7423800	6519000	7113500	1249800	1660000	1298900	1.2161	0.199878	3360200	3239500	3562400	1249800	1660000	1298900	1.15562	0.414157	5108100	6679400	5886000	1249800	1660000	1298900	1.22526	0.238136	1249800	1660000	1298900	4057900	3685600	3712900	1.16039	2.72208
Zmhp004555	Casuariin	Tannins	824240	839890	804950	86209	90743	98992	1.20588	0.11176	756830	746610	741460	86209	90743	98992	1.22369	0.12292	728710	651320	675000	86209	90743	98992	1.1789	0.134277	392190	386960	395680	86209	90743	98992	1.23959	0.23488	86209	90743	98992	381790	396100	394360	1.17809	4.24814
pmb0108	Feruloyl syringic acid	Phenolic acids	398050	441670	378460	116760	151610	94421	1.17491	0.297814	280830	293850	301330	116760	151610	94421	1.17063	0.41414	423780	426860	413530	116760	151610	94421	1.15417	0.28698	580430	585680	621360	116760	151610	94421	1.22362	0.202963	116760	151610	94421	836480	821550	824900	1.16891	6.84397
Lmmn003088	2,6-Dimethoxyhydroquinone-1-O-glucoside	Others	7583.2	6101.9	4020.2	341410	312850	308330	1.20163	54.3673	27593	34892	22983	341410	312850	308330	1.21843	11.2626	82005	63489	57370	341410	312850	308330	1.16879	4.745	105080	105110	93774	341410	312850	308330	1.2369	3.16679	341410	312850	308330	72832	65186	70458	1.178	0.216578
Zmyn000155	N-α-Acetyl-L-ornithine	Amino acids and derivatives	1244100	1321400	1321700	155870	131960	144620	1.20545	0.11125	1895800	1863600	1954200	155870	131960	144620	1.2237	0.0756878	1822100	2027500	1813200	155870	131960	144620	1.17927	0.0763668	1421800	1199800	1206800	155870	131960	144620	1.23878	0.112958	155870	131960	144620	1358200	1293100	1789100	1.17481	10.268
F
			Peak area								Peak area								Peak area								Peak area								Peak area
Index	Compounds	Class I	Rr-1-1	Rr-1-2	Rr-1-3	Rr-f-1	Rr-f-2	Rr-f-3	VIP	Fold_Change	Rr-3-1	Rr-3-2	Rr-3-3	Rr-f-1	Rr-f-2	Rr-f-3	VIP	Fold_Change	Rr-4-1	Rr-4-2	Rr-4-3	Rr-f-1	Rr-f-2	Rr-f-3	VIP	Fold_Change	Rr-5-1	Rr-5-2	Rr-5-3	Rr-f-1	Rr-f-2	Rr-f-3	VIP	Fold_Change	Rr-7-1	Rr-7-2	Rr-7-3	Rr-f-1	Rr-f-2	Rr-f-3	VIP	Fold_Change
pme2596	4-Pyridoxic acid	Others	18612	25220	17399	54012	60428	59066	1.14761	2.83363	29266	23443	25833	54012	60428	59066	1.17088	2.20909	22231	25356	26419	54012	60428	59066	1.16036	2.34449	28522	27599	23756	54012	60428	59066	1.18903	2.17216	13860	15000	14188	54012	60428	59066	1.17812	4.03052
Lmdn003756	Methyl caffeate	Phenolic acids	151090	134070	109870	387890	423650	371440	1.15723	2.99466	171620	155650	159890	387890	423650	371440	1.18342	2.42832	45330	52925	49380	387890	423650	371440	1.17097	8.01287	80394	71108	63057	387890	423650	371440	1.20091	5.51354	62982	73233	69558	387890	423650	371440	1.17747	5.74896
Zmcn010211	Roxburic Acid	Terpenoids	81414	74024	70223	240630	236260	232990	1.17289	3.14578	64889	62976	48773	240630	236260	232990	1.18058	4.01884	3900.8	3799.2	6782.2	240630	236260	232990	1.16743	49.0174	21792	20707	24138	240630	236260	232990	1.20518	10.6529	6708.4	10027	10950	240630	236260	232990	1.17506	25.641
mws1077	Scopoletin-7-O-glucoside (Scopolin)	Lignans and Coumarins	542190	644380	577400	9	9	9	1.17636	1.53064e-05	376780	404140	384800	9	9	9	1.19061	2.31617e-05	139250	144930	111670	9	9	9	1.17274	6.82077e-05	153510	207410	175450	9	9	9	1.2059	5.03384e-05	9140.5	12220	8480.8	9	9	9	1.17952	0.000904786
pmb2795	4-Methoxycinnamic acid	Phenolic acids	23259	25252	20213	125980	116590	118980	1.17246	5.2609	46479	52466	45437	125980	116590	118980	1.18368	2.50412	17492	15942	15091	125980	116590	118980	1.17162	7.4508	26987	29566	35096	125980	116590	118980	1.19793	3.94494	263770	243480	242600	125980	116590	118980	1.17445	0.482163
pmb0550	Cyanidin-3-O-glucoside (Kuromanin)	Flavonoids	8912200	11331000	9096300	1045900	1293200	1168000	1.17136	0.119535	10569000	11059000	9970000	1045900	1293200	1168000	1.18845	0.110991	6704900	5136000	6103000	1045900	1293200	1168000	1.16441	0.195448	5315500	9524700	6705900	1045900	1293200	1168000	1.18258	0.162772	14061000	13898000	15595000	1045900	1293200	1168000	1.17838	0.080523
Lmfn004769	Quercetin-3-O-(4''-O-galloyl)arabinoside	Flavonoids	525800	555310	527760	9	9	9	1.17641	1.6782e-05	764870	696260	748700	9	9	9	1.19061	1.22181e-05	299690	275430	260840	9	9	9	1.17288	3.22982e-05	572170	585380	772610	9	9	9	1.2059	1.39885e-05	577720	1255900	606930	9	9	9	1.17895	1.10631e-05
pmp001229	Senkyunolide K	Others	776710	799190	727050	2367500	2698700	2584700	1.17272	3.32222	1132300	1040600	1149300	2367500	2698700	2584700	1.17181	2.30296	826780	777810	892810	2367500	2698700	2584700	1.16706	3.06355	584850	593970	591110	2367500	2698700	2584700	1.20427	4.32271	1132300	1040600	1149300	2367500	2698700	2584700	1.17181	2.30296
Lmsn008066	1β,2α,3α,19α,23-Pentahydroxyurs-12-en-28-oic acid	Terpenoids	33392	27304	28344	72909	67782	74125	1.16281	2.41258	22903	21616	21990	72909	67782	74125	1.18884	3.22988	16469	15824	14960	72909	67782	74125	1.17145	4.54608	44161	27229	21964	72909	67782	74125	1.08964	2.30109	44662	37508	25164	72909	67782	74125	1.06604	2.00138
Lmbn002862	3-Hydroxybenzoic Acid*	Organic acids	90047	79252	98485	24215	32189	23067	1.15408	0.296773	158570	181010	146740	24215	32189	23067	1.18043	0.163413	225050	175810	179780	24215	32189	23067	1.16306	0.136868	106060	142300	100050	24215	32189	23067	1.1818	0.228096	46978	75590	68672	24215	32189	23067	1.09194	0.415556
Zmjn000425	D-Lactulose	Others	424330	898200	1303700	7308500	4339600	3913300	1.08646	5.92538	1041600	2195700	2242300	7308500	4339600	3913300	1.02265	2.83988	2008400	2583600	1341400	7308500	4339600	3913300	1.02154	2.62268	3175100	1520200	1953800	7308500	4339600	3913300	1.0009	2.34038	1685000	1333500	1364600	7308500	4339600	3913300	1.11872	3.55032
pmb2654	Anthranilate-1-O-Sophoroside	Phenolic acids	831750	822400	664570	7628100	6675000	6075500	1.17163	8.78873	1651300	1114900	1176000	7628100	6675000	6075500	1.17395	5.16935	1289000	2089800	1186800	7628100	6675000	6075500	1.13876	4.46351	2618800	1845900	2282800	7628100	6675000	6075500	1.17876	3.02017	665260	1005600	879460	7628100	6675000	6075500	1.1699	7.99061
Zmtn001464	4,8-Dihydroxyquinoline-2-carboxylic acid	Organic acids	9	9	9	117230	129770	106590	1.17632	13095.9	9	9	9	117230	129770	106590	1.19053	13095.9	9	9	9	117230	129770	106590	1.17283	13095.9	9	9	9	117230	129770	106590	1.206	13095.9	9	9	9	117230	129770	106590	1.18008	13095.9
pme2380	α-Ketoglutaric acid	Organic acids	2235400	2262600	2090300	449020	416120	454470	1.17512	0.200296	1030200	1116500	1139600	449020	416120	454470	1.18561	0.401549	998520	971020	978250	449020	416120	454470	1.16982	0.447661	1147800	1097400	1222700	449020	416120	454470	1.20159	0.380521	1591300	1096400	993740	449020	416120	454470	1.13296	0.358449
Lmqn001932	Syringaresinol-4'-O-glucoside	Lignans and Coumarins	9539.1	14718	10134	72198	66039	63689	1.16229	5.87146	23742	29868	17048	72198	66039	63689	1.13701	2.85779	9477.5	21924	15447	72198	66039	63689	1.11552	4.31019	21535	18258	23062	72198	66039	63689	1.1955	3.21257	14753	21552	13510	72198	66039	63689	1.15567	4.05352
mws4134	Oxiglutatione	Amino acids and derivatives	340070	270930	328710	1093000	1135400	1081300	1.16864	3.52204	191870	213180	288420	1093000	1135400	1081300	1.1765	4.77267	58884	41267	43065	1093000	1135400	1081300	1.16998	23.1098	256680	249400	286500	1093000	1135400	1081300	1.2037	4.17586	339790	365890	402680	1093000	1135400	1081300	1.17483	2.98612
Lmtn000940	1-O-(3,4-Dihydroxy-5-methoxy-benzoyl)-glucoside	Phenolic acids	546300	537240	572190	217280	236480	256590	1.1678	0.429025	706030	690660	683390	217280	236480	256590	1.18584	0.341501	1057100	838910	950120	217280	236480	256590	1.16475	0.249585	558500	827220	806390	217280	236480	256590	1.17222	0.324049	687190	667900	665410	217280	236480	256590	1.17494	0.351571
mws0712	N-Propionylglycine	Amino acids and derivatives	95021	84015	65452	28478	17425	13750	1.11618	0.243992	86205	121000	64461	28478	17425	13750	1.11718	0.219582	103770	103530	142040	28478	17425	13750	1.13372	0.170759	109680	111010	119750	28478	17425	13750	1.17171	0.175223	60912	47279	55785	28478	17425	13750	1.08415	0.363791
Cmbp003236	(E)-S-(3-(4-Hydroxy-3,5-dimethoxyphenyl)allyl)cysteine	Alkaloids	287410	317170	285950	1615900	1597400	1722300	1.17514	5.54232	235490	224240	234440	1615900	1597400	1722300	1.19013	7.11007	111580	103320	117260	1615900	1597400	1722300	1.1723	14.8591	155790	164530	173780	1615900	1597400	1722300	1.20532	9.98907	76381	72410	79700	1615900	1597400	1722300	1.17983	21.6009
pmn001533	2-O-Di-gallic acyl-Glucoside-Glucoside	Tannins	28904	24734	36677	9	9	9	1.17597	0.000298954	27717	25277	28496	9	9	9	1.19058	0.000331329	10006	10945	12434	9	9	9	1.17276	0.000808746	6886.6	9333	7477.6	9	9	9	1.20566	0.00113938	13730	11290	10158	9	9	9	1.17978	0.000767525
pmp000444	27,28-Dicarboxyl ursolic acid	Terpenoids	96331	80829	87555	224720	245070	212170	1.16502	2.5762	75431	74429	58993	224720	245070	212170	1.17699	3.26526	28523	21790	33218	224720	245070	212170	1.17101	8.16415	45726	33754	38059	224720	245070	212170	1.19886	5.80199	28523	21790	33218	224720	245070	212170	1.17101	8.16415
pmp001273	LysoPC 18:2	Lipids	1364700	1335600	1239300	3332900	3365400	3420100	1.17403	2.56838	1748500	1593900	1638000	3332900	3365400	3420100	1.18671	2.03164	9370600	8966800	8006500	3332900	3365400	3420100	1.16707	0.384089	1341500	1485700	1473600	3332900	3365400	3420100	1.20227	2.35268	1107600	1058200	1289300	3332900	3365400	3420100	1.17264	2.92854
Lmbn005287	7S,8S-DiHODE; (9Z,12Z)-(7S,8S)-Dihydroxyoctadeca-9,12-dienoic acid	Lipids	12567	14520	11450	50295	54630	57932	1.1693	4.22599	17678	18556	12717	50295	54630	57932	1.16575	3.32694	12238	10106	9022.1	50295	54630	57932	1.16486	5.19213	13094	13652	15627	50295	54630	57932	1.19989	3.84341	21927	22819	18751	50295	54630	57932	1.16681	2.5648
